# Supplementary material for: ﻿Two new snake eels (Anguilliformes, Ophichthidae, Ophichthus) from Viet Nam, with redescriptions of O.macrochir (Bleeker) and O.rutidoderma (Bleeker)
Source: Zookeys. 2025 Mar 13;1231:311–29. doi: 10.3897/zookeys.1231.137323 (PMC11926612; doi:10.3897/zookeys.1231.137323)
Supplement: XML Treatment for Ophichthus cuulongensis [file zookeys.1231.137323-treatment1.xml]

<!DOCTYPE tp:taxon-treatment
  PUBLIC "-//TaxonX//DTD Taxonomic Treatment Publishing DTD v0 20100105//EN" "tax-treatment-NSO.dtd">
<tp:taxon-treatment xmlns:tp="http://www.plazi.org/taxpub"><tp:treatment-meta><kwd-group><label>Taxon classification</label><kwd>
                <named-content content-type="kingdom">Animalia</named-content>
              </kwd><kwd>
                <named-content content-type="order">Anguilliformes</named-content>
              </kwd><kwd>
                <named-content content-type="family">Ophichthidae</named-content>
              </kwd></kwd-group><mixed-citation publication-type="journal"><person-group><name><surname>Vo</surname><given-names>Quang Van</given-names></name><name><surname>Hibino</surname><given-names>Yusuke</given-names></name><name><surname>Ho</surname><given-names>Hsuan-Ching</given-names></name><name><surname>Le</surname><given-names>Thao Thu Thi</given-names></name><name><surname>Seah</surname><given-names>Ying Giat</given-names></name></person-group><article-title>﻿Two new snake eels (<tp:taxon-name><tp:taxon-name-part taxon-name-part-type="order">Anguilliformes</tp:taxon-name-part></tp:taxon-name>, <tp:taxon-name><tp:taxon-name-part taxon-name-part-type="family">Ophichthidae</tp:taxon-name-part></tp:taxon-name>, <italic><tp:taxon-name><tp:taxon-name-part taxon-name-part-type="genus" reg="Ophichthus">Ophichthus</tp:taxon-name-part></tp:taxon-name></italic>) from Viet Nam, with redescriptions of <italic><tp:taxon-name><tp:taxon-name-part taxon-name-part-type="genus" reg="Ophichthus">O.</tp:taxon-name-part><tp:taxon-name-part taxon-name-part-type="species" reg="macrochir">macrochir</tp:taxon-name-part></tp:taxon-name></italic> (Bleeker) and <italic><tp:taxon-name><tp:taxon-name-part taxon-name-part-type="genus" reg="Ophichthus">O.</tp:taxon-name-part><tp:taxon-name-part taxon-name-part-type="species" reg="rutidoderma">rutidoderma</tp:taxon-name-part></tp:taxon-name></italic> (Bleeker)</article-title><source>Zookeys</source><day>13</day><month>03</month><year>2025</year><volume>1231</volume><fpage>311</fpage><lpage>329</lpage><pub-id pub-id-type="doi">10.3897/zookeys.1231.137323</pub-id></mixed-citation></tp:treatment-meta><tp:nomenclature><label>﻿</label><tp:taxon-name>
              <object-id xmlns:xlink="http://www.w3.org/1999/xlink" content-type="arpha" xlink:type="simple">DC70DB39-3607-5531-AE20-1EA8394A0CDB</object-id>
              <tp:taxon-name-part taxon-name-part-type="genus" reg="Ophichthus">Ophichthus</tp:taxon-name-part>
              <tp:taxon-name-part taxon-name-part-type="species" reg="cuulongensis">cuulongensis</tp:taxon-name-part>
              <object-id xmlns:xlink="http://www.w3.org/1999/xlink" content-type="zoobank" xlink:type="simple">https://zoobank.org/8E3B8CBF-A165-4153-89CA-D656639B159A</object-id>
            </tp:taxon-name><tp:taxon-authority>Vo, Hibino &amp; Ho</tp:taxon-authority><tp:taxon-status xmlns:xlink="http://www.w3.org/1999/xlink" xlink:type="simple">sp. nov.</tp:taxon-status><xref ref-type="fig" rid="F1">Figs 1</xref><xref ref-type="fig" rid="F2">, 2</xref><xref ref-type="table" rid="T1">, Tables 1</xref><xref ref-type="table" rid="T2">, 2 English name: Mekong’s Estuary Snake Eel Vietnamese name: Cá lịch mỡ</xref></tp:nomenclature><tp:treatment-sec sec-type="type material" id="SECID0ETAAE"><title>Type material.</title><p><bold><italic>Holotype</italic></bold>: • <abbrev xmlns:xlink="http://www.w3.org/1999/xlink" xlink:title="Institute of Oceanography, Nha Trang" id="ABBRID0E5AAE" xlink:type="simple">OIM-E</abbrev>. 55819, 904 mm <abbrev xmlns:xlink="http://www.w3.org/1999/xlink" xlink:title="Total lengths" id="ABBRID0ECBAE" xlink:type="simple">TL</abbrev>, ripe female, field no. Q.01020, ca <named-content xmlns:xlink="http://www.w3.org/1999/xlink" content-type="dwc:verbatimCoordinates" xlink:type="simple"><named-content content-type="geo-json" specific-use="{&#34;type&#34;:&#34;Point&#34;,&#34;coordinates&#34;:[109.333333,12.316667]}" id="NCID0EJBAE" xlink:type="simple">12°19'N, 109°20'E</named-content></named-content>, Đồng Hòa, Cần Giờ, Hồ Chi Minh city, southeast coast of Vietnam, South China Sea, bottom trawl, ca 10–20 m, 28 Aug. 2023. <bold><italic>Paratypes</italic></bold>: • Fifty seven specimens, 475–998 mm <abbrev xmlns:xlink="http://www.w3.org/1999/xlink" xlink:title="Total lengths" id="ABBRID0ERBAE" xlink:type="simple">TL</abbrev>, all collected from some sites, including Đồng Hòa port fishing (<named-content xmlns:xlink="http://www.w3.org/1999/xlink" content-type="dwc:verbatimCoordinates" xlink:type="simple"><named-content content-type="geo-json" specific-use="{&#34;type&#34;:&#34;Point&#34;,&#34;coordinates&#34;:[106.883586,10.382625]}" id="NCID0EYBAE" xlink:type="simple">10°22'57.45"N, 106°53'0.91"E</named-content></named-content>), Cần Giờ district, Hồ Chí Minh city and Tân Bình market (ca <named-content xmlns:xlink="http://www.w3.org/1999/xlink" content-type="dwc:verbatimCoordinates" xlink:type="simple"><named-content content-type="geo-json" specific-use="{&#34;type&#34;:&#34;Point&#34;,&#34;coordinates&#34;:[106.623258,10.004103]}" id="NCID0EACAE" xlink:type="simple">10°0'14.77"N, 106°37'23.73"E</named-content></named-content>) and the old Ba Tri market (ca <named-content xmlns:xlink="http://www.w3.org/1999/xlink" content-type="dwc:verbatimCoordinates" xlink:type="simple"><named-content content-type="geo-json" specific-use="{&#34;type&#34;:&#34;Point&#34;,&#34;coordinates&#34;:[106.594131,10.040544]}" id="NCID0EICAE" xlink:type="simple">10°2'25.96"N, 106°35'38.87"E</named-content></named-content>), Ba Tri district and the Khâu Băng market (ca <named-content xmlns:xlink="http://www.w3.org/1999/xlink" content-type="dwc:verbatimCoordinates" xlink:type="simple"><named-content content-type="geo-json" specific-use="{&#34;type&#34;:&#34;Point&#34;,&#34;coordinates&#34;:[106.600936,9.825931]}" id="NCID0EQCAE" xlink:type="simple">9°49'33.35"N, 106°36'3.37"E</named-content></named-content>), Thạnh Phú district, Bến Tre province: NMMB-P41234, 14 specimens, 640–831 mm <abbrev xmlns:xlink="http://www.w3.org/1999/xlink" xlink:title="Total lengths" id="ABBRID0EVCAE" xlink:type="simple">TL</abbrev>, collected in 2020, 2023 &amp; 2024 • <abbrev xmlns:xlink="http://www.w3.org/1999/xlink" xlink:title="Institute of Oceanography, Nha Trang" id="ABBRID0EZCAE" xlink:type="simple">OIM-E</abbrev>.55812, 945 mm <abbrev xmlns:xlink="http://www.w3.org/1999/xlink" xlink:title="Total lengths" id="ABBRID0E4CAE" xlink:type="simple">TL</abbrev>, 13 Nov. 2013 • <abbrev xmlns:xlink="http://www.w3.org/1999/xlink" xlink:title="Institute of Oceanography, Nha Trang" id="ABBRID0EBDAE" xlink:type="simple">OIM-E</abbrev>.55813, 475 mm <abbrev xmlns:xlink="http://www.w3.org/1999/xlink" xlink:title="Total lengths" id="ABBRID0EFDAE" xlink:type="simple">TL</abbrev>, 16 Sep. 2014 • <abbrev xmlns:xlink="http://www.w3.org/1999/xlink" xlink:title="Institute of Oceanography, Nha Trang" id="ABBRID0EJDAE" xlink:type="simple">OIM-E</abbrev>.55814, 783 mm <abbrev xmlns:xlink="http://www.w3.org/1999/xlink" xlink:title="Total lengths" id="ABBRID0ENDAE" xlink:type="simple">TL</abbrev>, 13 Nov. 2014 • <abbrev xmlns:xlink="http://www.w3.org/1999/xlink" xlink:title="Institute of Oceanography, Nha Trang" id="ABBRID0ERDAE" xlink:type="simple">OIM-E</abbrev>.55815, 586 mm <abbrev xmlns:xlink="http://www.w3.org/1999/xlink" xlink:title="Total lengths" id="ABBRID0EVDAE" xlink:type="simple">TL</abbrev>, 16 Sep. 2014 • <abbrev xmlns:xlink="http://www.w3.org/1999/xlink" xlink:title="Institute of Oceanography, Nha Trang" id="ABBRID0EZDAE" xlink:type="simple">OIM-E</abbrev>.55816, 880 mm <abbrev xmlns:xlink="http://www.w3.org/1999/xlink" xlink:title="Total lengths" id="ABBRID0E4DAE" xlink:type="simple">TL</abbrev>, 10 Sep. 2016 • <abbrev xmlns:xlink="http://www.w3.org/1999/xlink" xlink:title="Institute of Oceanography, Nha Trang" id="ABBRID0EBEAE" xlink:type="simple">OIM-E</abbrev>.55817, 7 specimens, 640–872 mm <abbrev xmlns:xlink="http://www.w3.org/1999/xlink" xlink:title="Total lengths" id="ABBRID0EFEAE" xlink:type="simple">TL</abbrev>, 06 &amp; 08 Sep. 2020 • <abbrev xmlns:xlink="http://www.w3.org/1999/xlink" xlink:title="Institute of Oceanography, Nha Trang" id="ABBRID0EJEAE" xlink:type="simple">OIM-E</abbrev>.55818, 2 specimens, 710–725 mm <abbrev xmlns:xlink="http://www.w3.org/1999/xlink" xlink:title="Total lengths" id="ABBRID0ENEAE" xlink:type="simple">TL</abbrev>, 22 Jun. 2023 • <abbrev xmlns:xlink="http://www.w3.org/1999/xlink" xlink:title="Institute of Oceanography, Nha Trang" id="ABBRID0EREAE" xlink:type="simple">OIM-E</abbrev>.55820, 2 specimens, 696–781 mm <abbrev xmlns:xlink="http://www.w3.org/1999/xlink" xlink:title="Total lengths" id="ABBRID0EVEAE" xlink:type="simple">TL</abbrev>, 20 Sep. 2023 • <abbrev xmlns:xlink="http://www.w3.org/1999/xlink" xlink:title="Institute of Oceanography, Nha Trang" id="ABBRID0EZEAE" xlink:type="simple">OIM-E</abbrev>.55821, 8 specimens, 732–878 mm <abbrev xmlns:xlink="http://www.w3.org/1999/xlink" xlink:title="Total lengths" id="ABBRID0E4EAE" xlink:type="simple">TL</abbrev>, 23 Sep. 2023 • <abbrev xmlns:xlink="http://www.w3.org/1999/xlink" xlink:title="Institute of Oceanography, Nha Trang" id="ABBRID0EBFAE" xlink:type="simple">OIM-E</abbrev>.55822, 673 mm <abbrev xmlns:xlink="http://www.w3.org/1999/xlink" xlink:title="Total lengths" id="ABBRID0EFFAE" xlink:type="simple">TL</abbrev>, 12 Oct. 2023 • <abbrev xmlns:xlink="http://www.w3.org/1999/xlink" xlink:title="Institute of Oceanography, Nha Trang" id="ABBRID0EJFAE" xlink:type="simple">OIM-E</abbrev>.55823, 2 specimens, 640–688 mm <abbrev xmlns:xlink="http://www.w3.org/1999/xlink" xlink:title="Total lengths" id="ABBRID0ENFAE" xlink:type="simple">TL</abbrev>, 15 Oct. 2023 • <abbrev xmlns:xlink="http://www.w3.org/1999/xlink" xlink:title="Institute of Oceanography, Nha Trang" id="ABBRID0ERFAE" xlink:type="simple">OIM-E</abbrev>.55824, 10 specimens, 544–994 mm <abbrev xmlns:xlink="http://www.w3.org/1999/xlink" xlink:title="Total lengths" id="ABBRID0EVFAE" xlink:type="simple">TL</abbrev>, 10 &amp; 12 Nov. 2023 • <abbrev xmlns:xlink="http://www.w3.org/1999/xlink" xlink:title="Institute of Oceanography, Nha Trang" id="ABBRID0EZFAE" xlink:type="simple">OIM-E</abbrev>.55825, 2 specimens, 784–810 mm <abbrev xmlns:xlink="http://www.w3.org/1999/xlink" xlink:title="Total lengths" id="ABBRID0E4FAE" xlink:type="simple">TL</abbrev>, 19 Jan. 2024. <named-content xmlns:xlink="http://www.w3.org/1999/xlink" content-type="dwc:institutional_code" xlink:title="Kitakyushu Museum of Natural History and Human History" xlink:href="http://grbio.org/institution/kitakyushu-museum-and-institute-natural-history" xlink:type="simple">KMNH VR</named-content> 100622, 4 specimens, 625–830 mm <abbrev xmlns:xlink="http://www.w3.org/1999/xlink" xlink:title="Total lengths" id="ABBRID0EFGAE" xlink:type="simple">TL</abbrev>, collected in 2020 &amp; 2023.</p><table-wrap id="T1" position="float" orientation="portrait"><label>Table 1.</label><caption><p>Morphometric and meristic data of four elongate <italic><tp:taxon-name><tp:taxon-name-part taxon-name-part-type="genus" reg="Ophichthus">Ophichthus</tp:taxon-name-part></tp:taxon-name></italic> species.</p></caption><table id="TID0EUZAG" rules="all"><tbody><tr><th rowspan="2" colspan="1"/><th rowspan="1" colspan="3"><italic><tp:taxon-name><tp:taxon-name-part taxon-name-part-type="genus" reg="Ophichthus">O.</tp:taxon-name-part><tp:taxon-name-part taxon-name-part-type="species" reg="cuulongensis">cuulongensis</tp:taxon-name-part></tp:taxon-name></italic> sp. nov.</th><th rowspan="1" colspan="3"><italic><tp:taxon-name><tp:taxon-name-part taxon-name-part-type="genus" reg="Ophichthus">O.</tp:taxon-name-part><tp:taxon-name-part taxon-name-part-type="species" reg="nguyenorum">nguyenorum</tp:taxon-name-part></tp:taxon-name></italic> sp. nov.</th><th rowspan="1" colspan="2">
                      <italic>
                        <tp:taxon-name><tp:taxon-name-part taxon-name-part-type="genus" reg="Ophichthus">O.</tp:taxon-name-part><tp:taxon-name-part taxon-name-part-type="species" reg="macrochir">macrochir</tp:taxon-name-part></tp:taxon-name>
                      </italic>
                    </th><th rowspan="1" colspan="2">
                      <italic>
                        <tp:taxon-name><tp:taxon-name-part taxon-name-part-type="genus" reg="Ophichthus">O.</tp:taxon-name-part><tp:taxon-name-part taxon-name-part-type="species" reg="rutidoderma">rutidoderma</tp:taxon-name-part></tp:taxon-name>
                      </italic>
                    </th></tr><tr><th rowspan="1" colspan="1">Holotype</th><th rowspan="1" colspan="2">All types</th><th rowspan="1" colspan="1">Holotype</th><th rowspan="1" colspan="2">All types</th><th rowspan="1" colspan="2">Non-types</th><th rowspan="1" colspan="2">All types</th></tr><tr><td rowspan="1" colspan="1">Total length (mm)</td><td rowspan="1" colspan="1">904</td><td rowspan="1" colspan="1">547–998 (<italic>n</italic> = 58)</td><td rowspan="1" colspan="1"/><td rowspan="1" colspan="1">887</td><td rowspan="1" colspan="1">697–967 (<italic>n</italic> = 18)</td><td rowspan="1" colspan="1"/><td rowspan="1" colspan="1">324–823 (<italic>n</italic> = <italic>8</italic>)</td><td rowspan="1" colspan="1"/><td rowspan="1" colspan="1">415–867(<italic>n</italic> = 11)</td><td rowspan="1" colspan="1"/></tr><tr><td rowspan="1" colspan="1">
                      <bold>Proportions</bold>
                    </td><td rowspan="1" colspan="1"/><td rowspan="1" colspan="1">Mean (Range)</td><td rowspan="1" colspan="1">SD</td><td rowspan="1" colspan="1"/><td rowspan="1" colspan="1">Mean (Range)</td><td rowspan="1" colspan="1">SD</td><td rowspan="1" colspan="1">Mean (Range, n)</td><td rowspan="1" colspan="1">SD</td><td rowspan="1" colspan="1">Mean (Range, n)</td><td rowspan="1" colspan="1">SD</td></tr><tr><td rowspan="1" colspan="11">As % of <abbrev xmlns:xlink="http://www.w3.org/1999/xlink" xlink:title="Total lengths" id="ABBRID0EKMAE" xlink:type="simple">TL</abbrev></td></tr><tr><td rowspan="1" colspan="1">Head length</td><td rowspan="1" colspan="1">5.8</td><td rowspan="1" colspan="1">5.7 (5.2–6.2)</td><td rowspan="1" colspan="1">0.3</td><td rowspan="1" colspan="1">5.4</td><td rowspan="1" colspan="1">5.7 (5.4–6.2)</td><td rowspan="1" colspan="1">0.3</td><td rowspan="1" colspan="1">5.9 (5.6–6.7, 7)</td><td rowspan="1" colspan="1">0.4</td><td rowspan="1" colspan="1">6.3 (5.7–7.2, 8)</td><td rowspan="1" colspan="1">1.1</td></tr><tr><td rowspan="1" colspan="1">Preanal length</td><td rowspan="1" colspan="1">33.1</td><td rowspan="1" colspan="1">32.7 (31.3–34.6)</td><td rowspan="1" colspan="1">0.8</td><td rowspan="1" colspan="1">32.0</td><td rowspan="1" colspan="1">32.8 (31.4–33.5)</td><td rowspan="1" colspan="1">0.6</td><td rowspan="1" colspan="1">35.5 (31.0–37.4, 7)</td><td rowspan="1" colspan="1">1.6</td><td rowspan="1" colspan="1">33.1 (32.2–34.1, 8)</td><td rowspan="1" colspan="1">1.3</td></tr><tr><td rowspan="1" colspan="1">Trunk length</td><td rowspan="1" colspan="1">27.2</td><td rowspan="1" colspan="1">27.0 (25.3–28.5)</td><td rowspan="1" colspan="1">0.8</td><td rowspan="1" colspan="1">26.6</td><td rowspan="1" colspan="1">27.1 (25.9–28.0)</td><td rowspan="1" colspan="1">0.5</td><td rowspan="1" colspan="1">29.6 (25.2–31.7, 7)</td><td rowspan="1" colspan="1">1.6</td><td rowspan="1" colspan="1">26.8 (26.2–27.8, 8)</td><td rowspan="1" colspan="1">1.2</td></tr><tr><td rowspan="1" colspan="1">Tail length</td><td rowspan="1" colspan="1">66.9</td><td rowspan="1" colspan="1">67.3 (65.4–68.8)</td><td rowspan="1" colspan="1">0.8</td><td rowspan="1" colspan="1">68.0</td><td rowspan="1" colspan="1">67.2 (66.5–68.6)</td><td rowspan="1" colspan="1">0.6</td><td rowspan="1" colspan="1">64.5 (62.5–69.3, 7)</td><td rowspan="1" colspan="1">1.7</td><td rowspan="1" colspan="1">66.8 (65.7–67.5, 8)</td><td rowspan="1" colspan="1">1.2</td></tr><tr><td rowspan="1" colspan="1">Predorsal length</td><td rowspan="1" colspan="1">8.1</td><td rowspan="1" colspan="1">8.2 (7.1–9.5)</td><td rowspan="1" colspan="1">0.5</td><td rowspan="1" colspan="1">7.6</td><td rowspan="1" colspan="1">8.3 (7.6–8.7)</td><td rowspan="1" colspan="1">0.4</td><td rowspan="1" colspan="1">7.3 (6.7–7.9, 7)</td><td rowspan="1" colspan="1">0.4</td><td rowspan="1" colspan="1">8.7 (8.0–9.4, 8)</td><td rowspan="1" colspan="1">0.9</td></tr><tr><td rowspan="1" colspan="1">Body depth at gill opening</td><td rowspan="1" colspan="1">1.8</td><td rowspan="1" colspan="1">1.6 (1.5–1.8)</td><td rowspan="1" colspan="1">0.1</td><td rowspan="1" colspan="1">1.6</td><td rowspan="1" colspan="1">1.6 (1.6–1.7)</td><td rowspan="1" colspan="1">0.1</td><td rowspan="1" colspan="1">1.6 (1.5–1.8, 6)</td><td rowspan="1" colspan="1">0.1</td><td rowspan="1" colspan="1">1.9 (1.5–2.1, 8)</td><td rowspan="1" colspan="1">0.4</td></tr><tr><td rowspan="1" colspan="1">Body width at gill opening</td><td rowspan="1" colspan="1">1.4</td><td rowspan="1" colspan="1">1.5 (1.4–1.7)</td><td rowspan="1" colspan="1">0.1</td><td rowspan="1" colspan="1">1.5</td><td rowspan="1" colspan="1">1.5 (1.5–1.6)</td><td rowspan="1" colspan="1">0.0</td><td rowspan="1" colspan="1">1.4 (1.4–1.5, 3)</td><td rowspan="1" colspan="1">0.1</td><td rowspan="1" colspan="1">1.8 (1.6–2.3, 6)</td><td rowspan="1" colspan="1">0.5</td></tr><tr><td rowspan="1" colspan="1">Body depth at mid-anus</td><td rowspan="1" colspan="1">1.8</td><td rowspan="1" colspan="1">1.8 (1.6–2.0)</td><td rowspan="1" colspan="1">0.1</td><td rowspan="1" colspan="1">1.5</td><td rowspan="1" colspan="1">1.5 (1.5–1.6)</td><td rowspan="1" colspan="1">0.1</td><td rowspan="1" colspan="1">1.6 (1.3–1.8, 6)</td><td rowspan="1" colspan="1">0.2</td><td rowspan="1" colspan="1">2.2 (1.8–2.6, 8)</td><td rowspan="1" colspan="1">0.5</td></tr><tr><td rowspan="1" colspan="1">Body width at mid-anus</td><td rowspan="1" colspan="1">1.8</td><td rowspan="1" colspan="1">1.8 (1.6–2.0)</td><td rowspan="1" colspan="1">0.1</td><td rowspan="1" colspan="1">1.4</td><td rowspan="1" colspan="1">1.4 (1.4–1.5)</td><td rowspan="1" colspan="1">0.0</td><td rowspan="1" colspan="1">1.6 (1.5–1.9, 3)</td><td rowspan="1" colspan="1">0.3</td><td rowspan="1" colspan="1">2.2 (1.9–2.5, 6)</td><td rowspan="1" colspan="1">0.5</td></tr><tr><td rowspan="1" colspan="11">As % of <abbrev xmlns:xlink="http://www.w3.org/1999/xlink" xlink:title="head lengths" id="ABBRID0EEWAE" xlink:type="simple">HL</abbrev></td></tr><tr><td rowspan="1" colspan="1">Snout length</td><td rowspan="1" colspan="1">13.7</td><td rowspan="1" colspan="1">14.3 (12.9–15.3)</td><td rowspan="1" colspan="1">0.7</td><td rowspan="1" colspan="1">15.3</td><td rowspan="1" colspan="1">15.7 (14.6–16.4)</td><td rowspan="1" colspan="1">0.5</td><td rowspan="1" colspan="1">17.0 (13.8–19.8, 7)</td><td rowspan="1" colspan="1">1.7</td><td rowspan="1" colspan="1">15.0 (12.4–16.9, 8)</td><td rowspan="1" colspan="1">3.2</td></tr><tr><td rowspan="1" colspan="1">Eye diameter</td><td rowspan="1" colspan="1">6.8</td><td rowspan="1" colspan="1">6.8 (6.3–7.3)</td><td rowspan="1" colspan="1">0.3</td><td rowspan="1" colspan="1">5.9</td><td rowspan="1" colspan="1">6.2 (5.8–6.6)</td><td rowspan="1" colspan="1">0.2</td><td rowspan="1" colspan="1">7.1 (5.1–9.3, 7)</td><td rowspan="1" colspan="1">1.4</td><td rowspan="1" colspan="1">5.7 (4.0–7.1, 8)</td><td rowspan="1" colspan="1">2.2</td></tr><tr><td rowspan="1" colspan="1">Upper-jaw length</td><td rowspan="1" colspan="1">25.8</td><td rowspan="1" colspan="1">25.1 (23.3–26.4)</td><td rowspan="1" colspan="1">1.0</td><td rowspan="1" colspan="1">29.5</td><td rowspan="1" colspan="1">29.6 (28.1–31.1)</td><td rowspan="1" colspan="1">0.8</td><td rowspan="1" colspan="1">33.0 (28.1–41.9, 7)</td><td rowspan="1" colspan="1">3.4</td><td rowspan="1" colspan="1">27.4 (22.6–29.7, 8)</td><td rowspan="1" colspan="1">5.0</td></tr><tr><td rowspan="1" colspan="1">Low-jaw length</td><td rowspan="1" colspan="1">22.6</td><td rowspan="1" colspan="1">21.6 (19.0–23.1)</td><td rowspan="1" colspan="1">0.9</td><td rowspan="1" colspan="1">24.7</td><td rowspan="1" colspan="1">25.3 (24.7–26.3)</td><td rowspan="1" colspan="1">0.6</td><td rowspan="1" colspan="1">24.4 (24.2–24.9, 6)</td><td rowspan="1" colspan="1">0.9</td><td rowspan="1" colspan="1">24.2 (22.5–25.8, 2)</td><td rowspan="1" colspan="1">2.3</td></tr><tr><td rowspan="1" colspan="1">Gill-opening length</td><td rowspan="1" colspan="1">13.1</td><td rowspan="1" colspan="1">13.9 (12.5–15.9)</td><td rowspan="1" colspan="1">0.9</td><td rowspan="1" colspan="1">17.6</td><td rowspan="1" colspan="1">17.3 (16.5–18.0)</td><td rowspan="1" colspan="1">0.5</td><td rowspan="1" colspan="1">11.5 (7.4–17.4, 7)</td><td rowspan="1" colspan="1">4.6</td><td rowspan="1" colspan="1">15.1 (8.1–20.2, 8)</td><td rowspan="1" colspan="1">8.6</td></tr><tr><td rowspan="1" colspan="1">Interorbital width</td><td rowspan="1" colspan="1">12.7</td><td rowspan="1" colspan="1">13.3 (12.1–14.3)</td><td rowspan="1" colspan="1">0.6</td><td rowspan="1" colspan="1">13.00</td><td rowspan="1" colspan="1">13.2 (12.5–14.0)</td><td rowspan="1" colspan="1">0.4</td><td rowspan="1" colspan="1">13.2 (9.9–15.9, 7)</td><td rowspan="1" colspan="1">1.5</td><td rowspan="1" colspan="1">13.4 (11.8–16.1, 8)</td><td rowspan="1" colspan="1">3.1</td></tr><tr><td rowspan="1" colspan="1">Isthmus width</td><td rowspan="1" colspan="1">19.4</td><td rowspan="1" colspan="1">17.9 (15.8–19.9)</td><td rowspan="1" colspan="1">0.9</td><td rowspan="1" colspan="1">15.3</td><td rowspan="1" colspan="1">15.0 (14.1–16.0)</td><td rowspan="1" colspan="1">0.6</td><td rowspan="1" colspan="1">18.5 (16.6–20.7, 6)</td><td rowspan="1" colspan="1">1.8</td><td rowspan="1" colspan="1">16.8 (14.6–19.0, 2)</td><td rowspan="1" colspan="1">3.1</td></tr><tr><td rowspan="1" colspan="1">Pectoral-fin length</td><td rowspan="1" colspan="1">25.8</td><td rowspan="1" colspan="1">29.2 (22.9–34.1)</td><td rowspan="1" colspan="1">2.5</td><td rowspan="1" colspan="1">31.2</td><td rowspan="1" colspan="1">31.0 (28.4–33.6)</td><td rowspan="1" colspan="1">1.7</td><td rowspan="1" colspan="1">29.3 (27.0–32.9, 7)</td><td rowspan="1" colspan="1">4.6</td><td rowspan="1" colspan="1">30.3 (28.1–32.9, 7)</td><td rowspan="1" colspan="1">3.4</td></tr><tr><td rowspan="1" colspan="1">
                      <bold>Counts</bold>
                    </td><td rowspan="1" colspan="1">–</td><td rowspan="1" colspan="1"><italic>n</italic> = 46</td><td rowspan="1" colspan="1">–</td><td rowspan="1" colspan="1">–</td><td rowspan="1" colspan="1"><italic>n</italic> = 18</td><td rowspan="1" colspan="1">–</td><td rowspan="1" colspan="1"><italic>n</italic> = 3</td><td rowspan="1" colspan="1">–</td><td rowspan="1" colspan="1"><italic>n</italic> = 9</td><td rowspan="1" colspan="1">–</td></tr><tr><td rowspan="1" colspan="1">
                      <abbrev xmlns:xlink="http://www.w3.org/1999/xlink" xlink:title="pores before anal-fin origin" id="ABBRID0EOAAG" xlink:type="simple">PALL</abbrev>
                    </td><td rowspan="1" colspan="1">62</td><td rowspan="1" colspan="1">63 (62–65)</td><td rowspan="1" colspan="1">–</td><td rowspan="1" colspan="1">62</td><td rowspan="1" colspan="1">62 (61–64)</td><td rowspan="1" colspan="1">–</td><td rowspan="1" colspan="1">71 (70–73)</td><td rowspan="1" colspan="1">–</td><td rowspan="1" colspan="1">63 (59–67)</td><td rowspan="1" colspan="1">–</td></tr><tr><td rowspan="1" colspan="1">Predorsal vertebrae</td><td rowspan="1" colspan="1">15</td><td rowspan="1" colspan="1">14 (12–17)</td><td rowspan="1" colspan="1">–</td><td rowspan="1" colspan="1">15</td><td rowspan="1" colspan="1">15 (13–17)</td><td rowspan="1" colspan="1">–</td><td rowspan="1" colspan="1">11 (11–12)</td><td rowspan="1" colspan="1">–</td><td rowspan="1" colspan="1">16 (14–16)</td><td rowspan="1" colspan="1">–</td></tr><tr><td rowspan="1" colspan="1">Preanal vertebrae</td><td rowspan="1" colspan="1">63</td><td rowspan="1" colspan="1">62 (60–64)</td><td rowspan="1" colspan="1">–</td><td rowspan="1" colspan="1">63</td><td rowspan="1" colspan="1">62 (61–64)</td><td rowspan="1" colspan="1">–</td><td rowspan="1" colspan="1">70 (69–71)</td><td rowspan="1" colspan="1">–</td><td rowspan="1" colspan="1">63 (60–68)</td><td rowspan="1" colspan="1">–</td></tr><tr><td rowspan="1" colspan="1">Total vertebrae</td><td rowspan="1" colspan="1">201</td><td rowspan="1" colspan="1">202 (199–207)</td><td rowspan="1" colspan="1">–</td><td rowspan="1" colspan="1">192</td><td rowspan="1" colspan="1">192 (190–196)</td><td rowspan="1" colspan="1">–</td><td rowspan="1" colspan="1">217(214–221)</td><td rowspan="1" colspan="1">–</td><td rowspan="1" colspan="1">195 (191–199)</td><td rowspan="1" colspan="1">–</td></tr></tbody></table></table-wrap></tp:treatment-sec><tp:treatment-sec sec-type="diagnosis" id="SECID0EWEAG"><title>Diagnosis.</title><p>An extremely elongate snake eel species of the genus <italic><tp:taxon-name><tp:taxon-name-part taxon-name-part-type="genus" reg="Ophichthus">Ophichthus</tp:taxon-name-part></tp:taxon-name></italic> with the following combination of characters: occipital not convex prominently, dorsal of snout with median shallow groove, reaching to interorbital pore; three or more shallow wrinkles (usually 3) on posterior part of eye; body with numerous longitudinal wrinkles, also prominent on abdomen; head length 5.2–6.2% <abbrev xmlns:xlink="http://www.w3.org/1999/xlink" xlink:title="Total lengths" id="ABBRID0EDFAG" xlink:type="simple">TL</abbrev>; tail length 65.4–68.8% <abbrev xmlns:xlink="http://www.w3.org/1999/xlink" xlink:title="Total lengths" id="ABBRID0EHFAG" xlink:type="simple">TL</abbrev>; two protrusions along upper lip from each side (some paratypes 1 on one side); dorsal-fin origin slightly behind pectoral-fin tip; <abbrev xmlns:xlink="http://www.w3.org/1999/xlink" xlink:title="supraorbital pores" id="ABBRID0ELFAG" xlink:type="simple">SO</abbrev> 1 + 3, <abbrev xmlns:xlink="http://www.w3.org/1999/xlink" xlink:title="preoperculomandibular pores" id="ABBRID0EPFAG" xlink:type="simple">POM</abbrev> 5 (or rarely 6) + 2; teeth small (but larger in intermaxillary and anterior vomer); body dark brown, abdomen generally paler; dorsal fin with dark margin entirely, anal fin initially pale but in posterior part with faded dark margin, the area more than two head length; total vertebrae 199–207, <abbrev xmlns:xlink="http://www.w3.org/1999/xlink" xlink:title="Mean vertebral formula" id="ABBRID0ETFAG" xlink:type="simple">MVF</abbrev> 14-62-202.</p></tp:treatment-sec><tp:treatment-sec sec-type="description" id="SECID0EXFAG"><title>Description.</title><p>Counts and measurements of the holotype (in mm). Total length 904, head 52.7, trunk 246.3, tail 605, predorsal length 73.1, pectoral-fin length 13.6; body depth at gill opening 16.2; body width at gill opening 13.0; body depth at anus 16.5; body width at anus 16.3; snout 7.2; upper jaw 13.6; snout overhang beyond tip of lower jaw 3.0; eye diameter 3.6; interorbital width 6.7; gill opening height 6.9; isthmus width 10.2.</p><p>Body extremely elongate (Fig. <xref ref-type="fig" rid="F1">1a</xref>), subcircular to posterior portion of tail, then becoming slightly compressed, its depth at gill openings 62 (55–69) in <abbrev xmlns:xlink="http://www.w3.org/1999/xlink" xlink:title="Total lengths" id="ABBRID0ECGAG" xlink:type="simple">TL</abbrev>. Branchial basket slightly expanded and deeper than trunk. Skin slightly wrinkled behind eye, nape, and body with numerous longitudinal wrinkles, also prominent on abdomen. Head short 17.6 (16.1–19.2) in <abbrev xmlns:xlink="http://www.w3.org/1999/xlink" xlink:title="Total lengths" id="ABBRID0EGGAG" xlink:type="simple">TL</abbrev> and tail elongate 1.5 in <abbrev xmlns:xlink="http://www.w3.org/1999/xlink" xlink:title="Total lengths" id="ABBRID0EKGAG" xlink:type="simple">TL</abbrev>. Snout short 7.0 (6.4–8.0), tip broadly conical at dorsal view, and bisected by a median shallow groove; lower jaw included, its tip extending slightly beyond posterior margin of anterior nostril tube; its length 4.6 (4.3–5.3) in <abbrev xmlns:xlink="http://www.w3.org/1999/xlink" xlink:title="head lengths" id="ABBRID0EOGAG" xlink:type="simple">HL</abbrev>. Upper jaw moderately long, rictus well behind posterior margin of eye; its length 4.0 (3.8–4.3) in <abbrev xmlns:xlink="http://www.w3.org/1999/xlink" xlink:title="head lengths" id="ABBRID0ESGAG" xlink:type="simple">HL</abbrev>.</p><fig id="F1" position="float" orientation="portrait"><object-id xmlns:xlink="http://www.w3.org/1999/xlink" content-type="doi" xlink:type="simple">10.3897/zookeys.1231.137323.figure1</object-id><object-id xmlns:xlink="http://www.w3.org/1999/xlink" content-type="arpha" xlink:type="simple">0675996A-3C32-5A91-897D-A297DC028080</object-id><label>Figure 1.</label><caption><p><italic><tp:taxon-name><tp:taxon-name-part taxon-name-part-type="genus" reg="Ophichthus">Ophichthus</tp:taxon-name-part><tp:taxon-name-part taxon-name-part-type="species" reg="cuulongensis">cuulongensis</tp:taxon-name-part></tp:taxon-name></italic> sp. nov., holotype, <abbrev xmlns:xlink="http://www.w3.org/1999/xlink" xlink:title="Institute of Oceanography, Nha Trang" id="ABBRID0EJHAG" xlink:type="simple">OIM-E</abbrev>. 55819, 904 mm <abbrev xmlns:xlink="http://www.w3.org/1999/xlink" xlink:title="Total lengths" id="ABBRID0ENHAG" xlink:type="simple">TL</abbrev><bold>a</bold> fresh specimen, arrows point to the <abbrev xmlns:xlink="http://www.w3.org/1999/xlink" xlink:title="Dorsal-fin origin" id="ABBRID0ETHAG" xlink:type="simple">DFO</abbrev> and <abbrev xmlns:xlink="http://www.w3.org/1999/xlink" xlink:title="anal-fin origin" id="ABBRID0EXHAG" xlink:type="simple">AFO</abbrev>, respectively <bold>b</bold> close-up of head view from lateral side, arrow points to the <abbrev xmlns:xlink="http://www.w3.org/1999/xlink" xlink:title="Dorsal-fin origin" id="ABBRID0E4HAG" xlink:type="simple">DFO</abbrev><bold>c</bold> close-up of head view from dorsal.</p></caption><graphic xmlns:xlink="http://www.w3.org/1999/xlink" xlink:href="zookeys-1231-311_article-137323__-g001.jpg" position="float" orientation="portrait" xlink:type="simple" id="oo_1279404.jpg"><uri content-type="original_file" xlink:type="simple">https://binary.pensoft.net/fig/1279404</uri></graphic></fig><p>Eye moderate, at mid of upper jaw, its diameter 3.2 (2.8–3.8) in upper-jaw length and 14.8 (13.1–16.8) in <abbrev xmlns:xlink="http://www.w3.org/1999/xlink" xlink:title="head lengths" id="ABBRID0EKIAG" xlink:type="simple">HL</abbrev>. Anterior nostril tubular, extending ventrolaterally from snout, reaching below upper lip and chin when directed downward. Posterior nostril a hole above upper lip, covered by a large flap that extends well below edge of mouth gape. Two barbels on upper lip (rarely 1 on one side). Dorsal-fin origin behind head, less than one pectoral-fin length behind fin tip and 1.4 (1.2–1.6) <abbrev xmlns:xlink="http://www.w3.org/1999/xlink" xlink:title="head lengths" id="ABBRID0EOIAG" xlink:type="simple">HL</abbrev> behind head. Median fins low but obvious, ending approximately one snout length before broadly pointed tail tip. Pectoral fin with narrow base, its length less than three times its base width, broad at middle, the longest rays at mid-fin.</p><p>Head pores small but apparent (Fig. <xref ref-type="fig" rid="F2">2a</xref>). <abbrev xmlns:xlink="http://www.w3.org/1999/xlink" xlink:title="supraorbital pores" id="ABBRID0EYIAG" xlink:type="simple">SO</abbrev> 1 (ethmoid) + 3 on dorsal surface of snout and interorbital space; <abbrev xmlns:xlink="http://www.w3.org/1999/xlink" xlink:title="infraorbital pores" id="ABBRID0E3IAG" xlink:type="simple">IO</abbrev> 3 + 3, one between nostrils, two below eye, and three behind eye; M 5 (1 paratype with 6 on left side), the last pore slightly before rictus; POP 2, F 1, <abbrev xmlns:xlink="http://www.w3.org/1999/xlink" xlink:title="supratemporal pores" id="ABBRID0EAJAG" xlink:type="simple">ST</abbrev> 3. Indistinct minute sensory papillae present along nape, anterior margin of orbit, and around base of anterior nostril. Lateral-line pores apparent; <abbrev xmlns:xlink="http://www.w3.org/1999/xlink" xlink:title="head pores" id="ABBRID0EEJAG" xlink:type="simple">HLL</abbrev> 9 (8–10), in an arching sequence, <abbrev xmlns:xlink="http://www.w3.org/1999/xlink" xlink:title="pores before dorsal-fin origin" id="ABBRID0EIJAG" xlink:type="simple">PDLL</abbrev> 15 (13–17; <abbrev xmlns:xlink="http://www.w3.org/1999/xlink" xlink:title="pores before anal-fin origin" id="ABBRID0EMJAG" xlink:type="simple">PALL</abbrev> 63 (62–65); <abbrev xmlns:xlink="http://www.w3.org/1999/xlink" xlink:title="total pores" id="ABBRID0EQJAG" xlink:type="simple">TLL</abbrev> 198 (195–202), the last at approximately an upper-jaw length in front of tail tip.</p><fig id="F2" position="float" orientation="portrait"><object-id xmlns:xlink="http://www.w3.org/1999/xlink" content-type="doi" xlink:type="simple">10.3897/zookeys.1231.137323.figure2</object-id><object-id xmlns:xlink="http://www.w3.org/1999/xlink" content-type="arpha" xlink:type="simple">12734209-5011-5B02-AF9F-9C371EF5A4E4</object-id><label>Figure 2.</label><caption><p>Drawing demonstrating the head pores (<bold>a</bold>) and teeth on both jaw (<bold>b, c</bold>) of <italic><tp:taxon-name><tp:taxon-name-part taxon-name-part-type="genus" reg="Ophichthus">Ophichthus</tp:taxon-name-part><tp:taxon-name-part taxon-name-part-type="species" reg="cuulongensis">cuulongensis</tp:taxon-name-part></tp:taxon-name></italic> sp. nov. <bold>a, b</bold> from the holotype <bold>c</bold> from <abbrev xmlns:xlink="http://www.w3.org/1999/xlink" xlink:title="Institute of Oceanography, Nha Trang" id="ABBRID0EPKAG" xlink:type="simple">OIM-E</abbrev>.55824, paratype, 808 mm <abbrev xmlns:xlink="http://www.w3.org/1999/xlink" xlink:title="Total lengths" id="ABBRID0ETKAG" xlink:type="simple">TL</abbrev>.</p></caption><graphic xmlns:xlink="http://www.w3.org/1999/xlink" xlink:href="zookeys-1231-311_article-137323__-g002.jpg" position="float" orientation="portrait" xlink:type="simple" id="oo_1279405.jpg"><uri content-type="original_file" xlink:type="simple">https://binary.pensoft.net/fig/1279405</uri></graphic></fig><p>Teeth (Figs <xref ref-type="fig" rid="F2">2b, c</xref>) moderately large, conical, and variable sizes. Intermaxillary with 4–6 teeth large and robust, arranged in two rows (some paratypes with a one at center), followed by 19 (17–20) teeth on vomer, biserial rows (some paratypes with 3 irregular rows and uniserial posteriorly), which decrease slightly in size posteriorly. Maxilla with 18–21 (right side) or 17–22 (left side) teeth mostly triserial (some paratypes biserial at anterior portion). Mandible with 17–24 teeth on right side or 18–25 teeth on left side; teeth arranged in two or three well-separated rows anteriorly, gradually becoming two rows at middle then three rows posteriorly, outer row slightly larger and more robust than the inner row (Fig. <xref ref-type="fig" rid="F2">2c</xref>).</p></tp:treatment-sec><tp:treatment-sec sec-type="Coloration" id="SECID0EGLAG"><title>Coloration.</title><p>When fresh (Fig. <xref ref-type="fig" rid="F1">1a</xref>) body dark brown; pale white ventrally; dorsal fin dark margin; anal fin initially pale but in posterior part with faded dark margin, the area longer than two times head length; tail tip darker; pectoral fin pale to light yellow. After preservation, body uniformly dark brown dorsally and pale brown ventrally. Snout relatively darker than other skin; branchial basket and chest darker. Dorsal fin dark with dark margin; anal fin pale anteriorly and slightly blackish toward tail tip. Pectoral fin mostly pale with scattered dark grayish pigment on base. Mouth cavity pale with gray peppered dots. Peritoneum pale with gray peppered dots on upper half; stomach and intestine pale.</p></tp:treatment-sec><tp:treatment-sec sec-type="description" id="SECID0EQLAG"><title>Size.</title><p>The two largest specimens (998, 945 mm <abbrev xmlns:xlink="http://www.w3.org/1999/xlink" xlink:title="Total lengths" id="ABBRID0EWLAG" xlink:type="simple">TL</abbrev>) are both ripe females with loose eggs.</p></tp:treatment-sec><tp:treatment-sec sec-type="etymology" id="SECID0E1LAG"><title>Etymology.</title><p>The specific name is derived from the Mekong River’s estuary. In Vietnamese, the name “cửu long” means nine dragons, which is the dragon’s mouth that waters flow from to the southern sea of Viet Nam.</p></tp:treatment-sec><tp:treatment-sec sec-type="distribution" id="SECID0E6LAG"><title>Distribution.</title><p>Only known from the type series collected in Mekong’s estuary waters, southeast coast of Viet Nam, catching by bottom trawls and scoop net (push net); they are common in the waters. The depth range is estimated to be 8–20 m.</p></tp:treatment-sec><tp:treatment-sec sec-type="comparisons" id="SECID0EEMAG"><title>Comparisons.</title><p><italic><tp:taxon-name><tp:taxon-name-part taxon-name-part-type="genus" reg="Ophichthus">Ophichthus</tp:taxon-name-part><tp:taxon-name-part taxon-name-part-type="species" reg="cuulongensis">cuulongensis</tp:taxon-name-part></tp:taxon-name></italic> sp. nov. is similar to several of its congeners in their extremely elongated bodies. The selected characters for comparing these species are listed in Table <xref ref-type="table" rid="T2">2</xref>. Compared to those species, <italic><tp:taxon-name><tp:taxon-name-part taxon-name-part-type="genus" reg="Ophichthus">O.</tp:taxon-name-part><tp:taxon-name-part taxon-name-part-type="species" reg="cuulongensis">cuulongensis</tp:taxon-name-part></tp:taxon-name></italic> sp. nov. has distinct vertebrae count ranging 199–207 in total. It readily differs from <italic><tp:taxon-name><tp:taxon-name-part taxon-name-part-type="genus" reg="Ophichthus">O.</tp:taxon-name-part><tp:taxon-name-part taxon-name-part-type="species" reg="nguyenorum">nguyenorum</tp:taxon-name-part></tp:taxon-name></italic> sp. nov. (190–196), <italic><tp:taxon-name><tp:taxon-name-part taxon-name-part-type="genus" reg="Ophichthus">O.</tp:taxon-name-part><tp:taxon-name-part taxon-name-part-type="species" reg="microcephalus">microcephalus</tp:taxon-name-part></tp:taxon-name></italic> (214), and <italic><tp:taxon-name><tp:taxon-name-part taxon-name-part-type="genus" reg="Ophichthus">O.</tp:taxon-name-part><tp:taxon-name-part taxon-name-part-type="species" reg="rotundus">rotundus</tp:taxon-name-part></tp:taxon-name></italic> (178–184). Moreover, the new species differs from <italic><tp:taxon-name><tp:taxon-name-part taxon-name-part-type="genus" reg="Ophichthus">O.</tp:taxon-name-part><tp:taxon-name-part taxon-name-part-type="species" reg="congroides">congroides</tp:taxon-name-part></tp:taxon-name></italic>, <italic><tp:taxon-name><tp:taxon-name-part taxon-name-part-type="genus" reg="Ophichthus">O.</tp:taxon-name-part><tp:taxon-name-part taxon-name-part-type="species" reg="chilkensis">chilkensis</tp:taxon-name-part></tp:taxon-name></italic>, and <italic><tp:taxon-name><tp:taxon-name-part taxon-name-part-type="genus" reg="Ophichthus">O.</tp:taxon-name-part><tp:taxon-name-part taxon-name-part-type="species" reg="macrochir">macrochir</tp:taxon-name-part></tp:taxon-name></italic> in having fewer supraorbital pores (4 = 1 + 3, vs 5 = 1 + 4) and body coloration.</p><table-wrap id="T2" position="float" orientation="portrait"><label>Table 2.</label><caption><p>Selected morphological and meristic characteristics of eight elongate <italic><tp:taxon-name><tp:taxon-name-part taxon-name-part-type="genus" reg="Ophichthus">Ophichthus</tp:taxon-name-part></tp:taxon-name></italic> species. Data source: 1. This study; 2. <xref ref-type="bibr" rid="B25">Mishra et al. 2019</xref>; 3. Kodeeswaran et al. 2023; 4. <xref ref-type="bibr" rid="B19">McCosker 2010</xref>; 5. <xref ref-type="bibr" rid="B16">Lee and Asano 1997</xref>.</p></caption><table id="TID0EMBAI" rules="all"><tbody><tr><th rowspan="1" colspan="1"/><th rowspan="1" colspan="1"><italic><tp:taxon-name><tp:taxon-name-part taxon-name-part-type="genus" reg="Ophichthus">O.</tp:taxon-name-part><tp:taxon-name-part taxon-name-part-type="species" reg="cuulongensis">cuulongensis</tp:taxon-name-part></tp:taxon-name></italic> sp. nov.</th><th rowspan="1" colspan="1"><italic><tp:taxon-name><tp:taxon-name-part taxon-name-part-type="genus" reg="Ophichthus">O.</tp:taxon-name-part><tp:taxon-name-part taxon-name-part-type="species" reg="nguyenorum">nguyenorum</tp:taxon-name-part></tp:taxon-name></italic> sp. nov.</th><th rowspan="1" colspan="1">
                      <italic>
                        <tp:taxon-name><tp:taxon-name-part taxon-name-part-type="genus" reg="Ophichthus">O.</tp:taxon-name-part><tp:taxon-name-part taxon-name-part-type="species" reg="chilkensis">chilkensis</tp:taxon-name-part></tp:taxon-name>
                      </italic>
                    </th><th rowspan="1" colspan="1">
                      <italic>
                        <tp:taxon-name><tp:taxon-name-part taxon-name-part-type="genus" reg="Ophichthus">O.</tp:taxon-name-part><tp:taxon-name-part taxon-name-part-type="species" reg="congroides">congroides</tp:taxon-name-part></tp:taxon-name>
                      </italic>
                    </th><th rowspan="1" colspan="1">
                      <italic>
                        <tp:taxon-name><tp:taxon-name-part taxon-name-part-type="genus" reg="Ophichthus">O.</tp:taxon-name-part><tp:taxon-name-part taxon-name-part-type="species" reg="macrochir">macrochir</tp:taxon-name-part></tp:taxon-name>
                      </italic>
                    </th><th rowspan="1" colspan="1">
                      <italic>
                        <tp:taxon-name><tp:taxon-name-part taxon-name-part-type="genus" reg="Ophichthus">O.</tp:taxon-name-part><tp:taxon-name-part taxon-name-part-type="species" reg="microcephalus">microcephalus</tp:taxon-name-part></tp:taxon-name>
                      </italic>
                    </th><th rowspan="1" colspan="1">
                      <italic>
                        <tp:taxon-name><tp:taxon-name-part taxon-name-part-type="genus" reg="Ophichthus">O.</tp:taxon-name-part><tp:taxon-name-part taxon-name-part-type="species" reg="rutidoderma">rutidoderma</tp:taxon-name-part></tp:taxon-name>
                      </italic>
                    </th><th rowspan="1" colspan="1">
                      <italic>
                        <tp:taxon-name><tp:taxon-name-part taxon-name-part-type="genus" reg="Ophichthus">O.</tp:taxon-name-part><tp:taxon-name-part taxon-name-part-type="species" reg="rotundus">rotundus</tp:taxon-name-part></tp:taxon-name>
                      </italic>
                    </th></tr><tr><td rowspan="1" colspan="9">
                      <bold>Proportions</bold>
                    </td></tr><tr><td rowspan="1" colspan="1"><abbrev xmlns:xlink="http://www.w3.org/1999/xlink" xlink:title="head lengths" id="ABBRID0EOUAG" xlink:type="simple">HL</abbrev> (%<abbrev xmlns:xlink="http://www.w3.org/1999/xlink" xlink:title="Total lengths" id="ABBRID0ESUAG" xlink:type="simple">TL</abbrev>)</td><td rowspan="1" colspan="1">5.2–6.2</td><td rowspan="1" colspan="1">5.4–6.2</td><td rowspan="1" colspan="1">4.9–5.5</td><td rowspan="1" colspan="1">8.3–8.4</td><td rowspan="1" colspan="1">5.6–6.7</td><td rowspan="1" colspan="1">4.8</td><td rowspan="1" colspan="1">5.7–7.2</td><td rowspan="1" colspan="1">5.4–6.9</td></tr><tr><td rowspan="1" colspan="1">Trunk (%<abbrev xmlns:xlink="http://www.w3.org/1999/xlink" xlink:title="Total lengths" id="ABBRID0ETVAG" xlink:type="simple">TL</abbrev>)</td><td rowspan="1" colspan="1">25.3–28.5</td><td rowspan="1" colspan="1">25.9–28.0</td><td rowspan="1" colspan="1">28.1–31.3</td><td rowspan="1" colspan="1">–</td><td rowspan="1" colspan="1">25.2–31.7</td><td rowspan="1" colspan="1">31.5</td><td rowspan="1" colspan="1">26.2–27.8</td><td rowspan="1" colspan="1">30.9–31.4</td></tr><tr><td rowspan="1" colspan="1">Tail (%<abbrev xmlns:xlink="http://www.w3.org/1999/xlink" xlink:title="Total lengths" id="ABBRID0EUWAG" xlink:type="simple">TL</abbrev>)</td><td rowspan="1" colspan="1">65.4–68.8</td><td rowspan="1" colspan="1">66.5–68.6</td><td rowspan="1" colspan="1">63.5–70.7</td><td rowspan="1" colspan="1">60–63</td><td rowspan="1" colspan="1">62.5–69.3</td><td rowspan="1" colspan="1">63.8</td><td rowspan="1" colspan="1">65.7–67.5</td><td rowspan="1" colspan="1">60.7–66.7</td></tr><tr><td rowspan="1" colspan="9">
                      <bold>Ratios</bold>
                    </td></tr><tr><td rowspan="1" colspan="1"><abbrev xmlns:xlink="http://www.w3.org/1999/xlink" xlink:title="Total lengths" id="ABBRID0E3XAG" xlink:type="simple">TL</abbrev>/BD</td><td rowspan="1" colspan="1">48.9–63.8</td><td rowspan="1" colspan="1">61.8–68.8</td><td rowspan="1" colspan="1">50.0–90.9</td><td rowspan="1" colspan="1">–</td><td rowspan="1" colspan="1">54.9–74.5</td><td rowspan="1" colspan="1">71.4</td><td rowspan="1" colspan="1">39.2–56.2</td><td rowspan="1" colspan="1">37.0–43.5</td></tr><tr><td rowspan="1" colspan="1">PDL/<abbrev xmlns:xlink="http://www.w3.org/1999/xlink" xlink:title="head lengths" id="ABBRID0E4YAG" xlink:type="simple">HL</abbrev></td><td rowspan="1" colspan="1">1.2–1.6</td><td rowspan="1" colspan="1">1.4–1.6</td><td rowspan="1" colspan="1">1.3–1.5</td><td rowspan="1" colspan="1">1.6–1.7</td><td rowspan="1" colspan="1">1.1–1.2</td><td rowspan="1" colspan="1">1.4</td><td rowspan="1" colspan="1">1.2–1.6</td><td rowspan="1" colspan="1">–</td></tr><tr><td rowspan="1" colspan="1">Trunk/<abbrev xmlns:xlink="http://www.w3.org/1999/xlink" xlink:title="head lengths" id="ABBRID0E4ZAG" xlink:type="simple">HL</abbrev></td><td rowspan="1" colspan="1">4.2–5.4</td><td rowspan="1" colspan="1">4.3–5.0</td><td rowspan="1" colspan="1">5.5–6.1</td><td rowspan="1" colspan="1">3.5–3.8</td><td rowspan="1" colspan="1">4.4–5.5</td><td rowspan="1" colspan="1">6.5</td><td rowspan="1" colspan="1">3.7–4.7</td><td rowspan="1" colspan="1">–</td></tr><tr><td rowspan="1" colspan="1">Trunk/PDL</td><td rowspan="1" colspan="1">2.7–3.8</td><td rowspan="1" colspan="1">3.0–3.5</td><td rowspan="1" colspan="1">4.1–4.6</td><td rowspan="1" colspan="1">2.1–2.3</td><td rowspan="1" colspan="1">3.2–4.5</td><td rowspan="1" colspan="1">4.6</td><td rowspan="1" colspan="1">2.9–3.3</td><td rowspan="1" colspan="1">–</td></tr><tr><td rowspan="1" colspan="1"><abbrev xmlns:xlink="http://www.w3.org/1999/xlink" xlink:title="head lengths" id="ABBRID0EZ2AG" xlink:type="simple">HL</abbrev>/SNL</td><td rowspan="1" colspan="1">6.5–7.8</td><td rowspan="1" colspan="1">6.1–6.8</td><td rowspan="1" colspan="1">5.4–6.1</td><td rowspan="1" colspan="1">4.9–5.1</td><td rowspan="1" colspan="1">5.1–7.3</td><td rowspan="1" colspan="1">6.9</td><td rowspan="1" colspan="1">5.9–8.0</td><td rowspan="1" colspan="1">5.8–7.2</td></tr><tr><td rowspan="1" colspan="1"><abbrev xmlns:xlink="http://www.w3.org/1999/xlink" xlink:title="head lengths" id="ABBRID0E13AG" xlink:type="simple">HL</abbrev>/UJL</td><td rowspan="1" colspan="1">3.8–4.3</td><td rowspan="1" colspan="1">3.2–3.6</td><td rowspan="1" colspan="1">3.2–3.8</td><td rowspan="1" colspan="1">2.3</td><td rowspan="1" colspan="1">2.4–3.6</td><td rowspan="1" colspan="1">4.0</td><td rowspan="1" colspan="1">3.4–4.4</td><td rowspan="1" colspan="1">–</td></tr><tr><td rowspan="1" colspan="9">
                      <bold>Meristics</bold>
                    </td></tr><tr><td rowspan="1" colspan="1">
                      <abbrev xmlns:xlink="http://www.w3.org/1999/xlink" xlink:title="supraorbital pores" id="ABBRID0EC5AG" xlink:type="simple">SO</abbrev>
                    </td><td rowspan="1" colspan="1">1 + 3</td><td rowspan="1" colspan="1">1 + 3</td><td rowspan="1" colspan="1">1 + 4</td><td rowspan="1" colspan="1">1 + 4</td><td rowspan="1" colspan="1">1 + 4</td><td rowspan="1" colspan="1">–</td><td rowspan="1" colspan="1">1 + 3</td><td rowspan="1" colspan="1">1 + 3</td></tr><tr><td rowspan="1" colspan="1">
                      <abbrev xmlns:xlink="http://www.w3.org/1999/xlink" xlink:title="preoperculomandibular pores" id="ABBRID0ED6AG" xlink:type="simple">POM</abbrev>
                    </td><td rowspan="1" colspan="1">5 (rarely 6) + 2</td><td rowspan="1" colspan="1">5 or 6 + 2</td><td rowspan="1" colspan="1">5 + 2</td><td rowspan="1" colspan="1">6 + 2</td><td rowspan="1" colspan="1">4–5 + 2</td><td rowspan="1" colspan="1">–</td><td rowspan="1" colspan="1">4–6 + 2</td><td rowspan="1" colspan="1">5 + 2</td></tr><tr><td rowspan="1" colspan="1">
                      <abbrev xmlns:xlink="http://www.w3.org/1999/xlink" xlink:title="pores before dorsal-fin origin" id="ABBRID0EEABG" xlink:type="simple">PDLL</abbrev>
                    </td><td rowspan="1" colspan="1">13–17</td><td rowspan="1" colspan="1">13–16</td><td rowspan="1" colspan="1">13–14*</td><td rowspan="1" colspan="1">–</td><td rowspan="1" colspan="1">11–14</td><td rowspan="1" colspan="1">–</td><td rowspan="1" colspan="1">14–17</td><td rowspan="1" colspan="1">–</td></tr><tr><td rowspan="1" colspan="1">
                      <abbrev xmlns:xlink="http://www.w3.org/1999/xlink" xlink:title="pores before anal-fin origin" id="ABBRID0EFBBG" xlink:type="simple">PALL</abbrev>
                    </td><td rowspan="1" colspan="1">62–65</td><td rowspan="1" colspan="1">61–64</td><td rowspan="1" colspan="1">69–71</td><td rowspan="1" colspan="1">78</td><td rowspan="1" colspan="1">69–71</td><td rowspan="1" colspan="1">–</td><td rowspan="1" colspan="1">59–64</td><td rowspan="1" colspan="1">65–66</td></tr><tr><td rowspan="1" colspan="1">Protrusion number</td><td rowspan="1" colspan="1">2 (rarely 1)</td><td rowspan="1" colspan="1">1 (rarely 2)</td><td rowspan="1" colspan="1">1</td><td rowspan="1" colspan="1">0</td><td rowspan="1" colspan="1">2</td><td rowspan="1" colspan="1">1</td><td rowspan="1" colspan="1">2 (rarely 1)</td><td rowspan="1" colspan="1">2</td></tr><tr><td rowspan="1" colspan="1"><abbrev xmlns:xlink="http://www.w3.org/1999/xlink" xlink:title="Mean vertebral formula" id="ABBRID0ECDBG" xlink:type="simple">MVF</abbrev>(<abbrev xmlns:xlink="http://www.w3.org/1999/xlink" xlink:title="vertebral formula" id="ABBRID0EGDBG" xlink:type="simple">VF</abbrev>)</td><td rowspan="1" colspan="1">14-62-202</td><td rowspan="1" colspan="1">15-62-192</td><td rowspan="1" colspan="1">11-69-210</td><td rowspan="1" colspan="1">21–76–206</td><td rowspan="1" colspan="1">11–70–217</td><td rowspan="1" colspan="1">13–72–214</td><td rowspan="1" colspan="1">15–63–197</td><td rowspan="1" colspan="1">14–64–182</td></tr><tr><td rowspan="1" colspan="1">TV</td><td rowspan="1" colspan="1">199–207</td><td rowspan="1" colspan="1">190–196</td><td rowspan="1" colspan="1">206–214</td><td rowspan="1" colspan="1">204–208</td><td rowspan="1" colspan="1">214–221</td><td rowspan="1" colspan="1">214</td><td rowspan="1" colspan="1">195–199</td><td rowspan="1" colspan="1">178–184</td></tr><tr><td rowspan="1" colspan="9">
                      <bold>Morphology</bold>
                    </td></tr><tr><td rowspan="1" colspan="1">Skin condition</td><td rowspan="1" colspan="1">wrinkled</td><td rowspan="1" colspan="1">wrinkled</td><td rowspan="1" colspan="1">wrinkled</td><td rowspan="1" colspan="1">smooth</td><td rowspan="1" colspan="1">wrinkled</td><td rowspan="1" colspan="1">–</td><td rowspan="1" colspan="1">wrinkled</td><td rowspan="1" colspan="1">smooth</td></tr><tr><td rowspan="1" colspan="1">Body coloration</td><td rowspan="1" colspan="1">brown, bicolored</td><td rowspan="1" colspan="1">dark gray</td><td rowspan="1" colspan="1">dark olive brown</td><td rowspan="1" colspan="1">dark gray</td><td rowspan="1" colspan="1">black to dark brown</td><td rowspan="1" colspan="1">–</td><td rowspan="1" colspan="1">brown, bicolored</td><td rowspan="1" colspan="1">brown</td></tr><tr><td rowspan="1" colspan="1">Data sources</td><td rowspan="1" colspan="1">1</td><td rowspan="1" colspan="1">1</td><td rowspan="1" colspan="1">2, 3*</td><td rowspan="1" colspan="1">1, 4</td><td rowspan="1" colspan="1">1</td><td rowspan="1" colspan="1">2</td><td rowspan="1" colspan="1">1</td><td rowspan="1" colspan="1">1, 5</td></tr></tbody></table></table-wrap><p><italic><tp:taxon-name><tp:taxon-name-part taxon-name-part-type="genus" reg="Ophichthus">Ophichthus</tp:taxon-name-part><tp:taxon-name-part taxon-name-part-type="species" reg="cuulongensis">cuulongensis</tp:taxon-name-part></tp:taxon-name></italic> sp. nov. is most similar to <italic><tp:taxon-name><tp:taxon-name-part taxon-name-part-type="genus" reg="Ophichthus">O.</tp:taxon-name-part><tp:taxon-name-part taxon-name-part-type="species" reg="rutidoderma">rutidoderma</tp:taxon-name-part></tp:taxon-name></italic>, both sharing a short head, relatively long tail, body depth at anus and pores on head and lateral line. However, it can be distinguished from <italic><tp:taxon-name><tp:taxon-name-part taxon-name-part-type="genus" reg="Ophichthus">O.</tp:taxon-name-part><tp:taxon-name-part taxon-name-part-type="species" reg="rutidoderma">rutidoderma</tp:taxon-name-part></tp:taxon-name></italic> by its <abbrev xmlns:xlink="http://www.w3.org/1999/xlink" xlink:title="Mean vertebral formula" id="ABBRID0E3IBG" xlink:type="simple">MVF</abbrev> 14-62-202 (vs 15-63-197), a higher total vertebral count (199–207, vs 195–199), maxillary teeth (mostly biserial or more vs uniserial anteriorly and biserial posteriorly), and mandible teeth (biserial to triserial vs biserial anteriorly and uniserial posteriorly).</p><p><italic><tp:taxon-name><tp:taxon-name-part taxon-name-part-type="genus" reg="Ophichthus">Ophichthus</tp:taxon-name-part><tp:taxon-name-part taxon-name-part-type="species" reg="cuulongensis">cuulongensis</tp:taxon-name-part></tp:taxon-name></italic> sp. nov. is also similar to <italic><tp:taxon-name><tp:taxon-name-part taxon-name-part-type="genus" reg="Ophichthus">O.</tp:taxon-name-part><tp:taxon-name-part taxon-name-part-type="species" reg="chilkensis">chilkensis</tp:taxon-name-part></tp:taxon-name></italic> and <italic><tp:taxon-name><tp:taxon-name-part taxon-name-part-type="genus" reg="Ophichthus">O.</tp:taxon-name-part><tp:taxon-name-part taxon-name-part-type="species" reg="macrochir">macrochir</tp:taxon-name-part></tp:taxon-name></italic>, sharing a short head, a relatively long tail, an anus situated at the front of the total length, preopercuomandibular pores, and numerous longitudinal wrinkles on the body. However, it can be separated by its <abbrev xmlns:xlink="http://www.w3.org/1999/xlink" xlink:title="Mean vertebral formula" id="ABBRID0EDKBG" xlink:type="simple">MVF</abbrev> 14-62-202 (vs 11-69-210 and 12-69-214, respectively), fewer total vertebrae (199–207, vs 206–214 and 207–221, respectively), and a shorter upper-jaw length (3.8–4.3 in <abbrev xmlns:xlink="http://www.w3.org/1999/xlink" xlink:title="head lengths" id="ABBRID0EHKBG" xlink:type="simple">HL</abbrev>, vs 3.2–3.8 and 2.4–3.6 in <abbrev xmlns:xlink="http://www.w3.org/1999/xlink" xlink:title="head lengths" id="ABBRID0ELKBG" xlink:type="simple">HL</abbrev>, respectively).</p><p>Although <italic><tp:taxon-name><tp:taxon-name-part taxon-name-part-type="genus" reg="Ophichthus">Ophichthus</tp:taxon-name-part><tp:taxon-name-part taxon-name-part-type="species" reg="cuulongensis">cuulongensis</tp:taxon-name-part></tp:taxon-name></italic> sp. nov. shares similar vertebral counts and preoperculomandibular pores with <italic><tp:taxon-name><tp:taxon-name-part taxon-name-part-type="genus" reg="Ophichthus">O.</tp:taxon-name-part><tp:taxon-name-part taxon-name-part-type="species" reg="congroides">congroides</tp:taxon-name-part></tp:taxon-name></italic>, the former can be separated from the latter by having fewer lateral-line pores before anus (62–65 vs 78) and a shorter head length (5.2–6.2% <abbrev xmlns:xlink="http://www.w3.org/1999/xlink" xlink:title="Total lengths" id="ABBRID0EHLBG" xlink:type="simple">TL</abbrev>, vs 8.3–8.4% <abbrev xmlns:xlink="http://www.w3.org/1999/xlink" xlink:title="Total lengths" id="ABBRID0ELLBG" xlink:type="simple">TL</abbrev>) and a shorter snout length (6.5–7.8 in <abbrev xmlns:xlink="http://www.w3.org/1999/xlink" xlink:title="head lengths" id="ABBRID0EPLBG" xlink:type="simple">HL</abbrev>, vs 4.9–5.1 in <abbrev xmlns:xlink="http://www.w3.org/1999/xlink" xlink:title="head lengths" id="ABBRID0ETLBG" xlink:type="simple">HL</abbrev>) and a shorter upper-jaw length (3.8–4.3 in <abbrev xmlns:xlink="http://www.w3.org/1999/xlink" xlink:title="head lengths" id="ABBRID0EXLBG" xlink:type="simple">HL</abbrev>, vs 2.3 in <abbrev xmlns:xlink="http://www.w3.org/1999/xlink" xlink:title="head lengths" id="ABBRID0E2LBG" xlink:type="simple">HL</abbrev>) and different <abbrev xmlns:xlink="http://www.w3.org/1999/xlink" xlink:title="Mean vertebral formula" id="ABBRID0E6LBG" xlink:type="simple">MVF</abbrev> (14-62-202 vs 21-76-206).</p></tp:treatment-sec><tp:treatment-sec sec-type="remarks" id="SECID0EDMBG"><title>Remarks.</title><p><italic><tp:taxon-name><tp:taxon-name-part taxon-name-part-type="genus" reg="Ophichthus">Ophichthus</tp:taxon-name-part><tp:taxon-name-part taxon-name-part-type="species" reg="cuulongensis">cuulongensis</tp:taxon-name-part></tp:taxon-name></italic> sp. nov. has some characteristics, such as tooth arrangement and the shape of protrusions, which may be caused by ontogenetic changes. The jaws are arranged in biserial and triserial rows; vomerine teeth also show variability in arrangement among materials we examined. The teeth are large and robust to fat, becoming subequal anteriorly, similar to the teeth form of <italic><tp:taxon-name><tp:taxon-name-part taxon-name-part-type="genus" reg="Pisodonophis">Pisodonophis</tp:taxon-name-part></tp:taxon-name></italic> in the larger specimens. The protrusions usually number two, but the one can degenerate or become very small on the side lip.</p></tp:treatment-sec><ref-list><ref id="B25"><mixed-citation xmlns:xlink="http://www.w3.org/1999/xlink" xlink:type="simple"><person-group><name name-style="western"><surname>Mishra</surname><given-names>SS</given-names></name><name name-style="western"><surname>Mohapatra</surname><given-names>A</given-names></name><name name-style="western"><surname>Ray</surname><given-names>D</given-names></name><name name-style="western"><surname>Mohanty</surname><given-names>SR</given-names></name><name name-style="western"><surname>Tudu</surname><given-names>PC</given-names></name></person-group> (<year>2019</year>) <article-title><italic><tp:taxon-name><tp:taxon-name-part taxon-name-part-type="genus">Ophichthus</tp:taxon-name-part><tp:taxon-name-part taxon-name-part-type="species">chilkensis</tp:taxon-name-part></tp:taxon-name></italic> Chaudhuri, 1916 (<tp:taxon-name><tp:taxon-name-part taxon-name-part-type="order">Anguilliformes</tp:taxon-name-part></tp:taxon-name>: <tp:taxon-name><tp:taxon-name-part taxon-name-part-type="family">Ophichthidae</tp:taxon-name-part></tp:taxon-name>) – resurrection as a valid species from India, with re-description.</article-title><source>Zootaxa</source><volume>4586</volume>: <fpage>194</fpage>–<lpage>200</lpage>. <ext-link xlink:href="10.11646/zootaxa.4586.1.13" ext-link-type="doi" xlink:type="simple">https://doi.org/10.11646/zootaxa.4586.1.13</ext-link></mixed-citation></ref><ref id="B19"><mixed-citation xmlns:xlink="http://www.w3.org/1999/xlink" xlink:type="simple"><person-group><name name-style="western"><surname>McCosker</surname><given-names>JE</given-names></name></person-group> (<year>2010</year>) <article-title>Deepwater Indo-Pacific species of the snake-eel genus <italic><tp:taxon-name><tp:taxon-name-part taxon-name-part-type="genus">Ophichthus</tp:taxon-name-part></tp:taxon-name></italic> (<tp:taxon-name><tp:taxon-name-part taxon-name-part-type="order">Anguilliformes</tp:taxon-name-part></tp:taxon-name>: <tp:taxon-name><tp:taxon-name-part taxon-name-part-type="family">Ophichthidae</tp:taxon-name-part></tp:taxon-name>), with the description of nine new species.</article-title><source>Zootaxa</source><volume>2505</volume>: <fpage>1</fpage>–<lpage>39</lpage>. <ext-link xlink:href="10.11646/zootaxa.2505.1.1" ext-link-type="doi" xlink:type="simple">https://doi.org/10.11646/zootaxa.2505.1.1</ext-link></mixed-citation></ref><ref id="B16"><mixed-citation xmlns:xlink="http://www.w3.org/1999/xlink" xlink:type="simple"><person-group><name name-style="western"><surname>Lee</surname><given-names>C-L</given-names></name><name name-style="western"><surname>Asano</surname><given-names>H</given-names></name></person-group> (<year>1997</year>) <article-title>A new ophichthid eel, <italic><tp:taxon-name><tp:taxon-name-part taxon-name-part-type="genus">Ophichthus</tp:taxon-name-part><tp:taxon-name-part taxon-name-part-type="species">rotundus</tp:taxon-name-part></tp:taxon-name></italic> (<tp:taxon-name><tp:taxon-name-part taxon-name-part-type="family">Ophichthidae</tp:taxon-name-part></tp:taxon-name>, <tp:taxon-name><tp:taxon-name-part taxon-name-part-type="order">Anguilliformes</tp:taxon-name-part></tp:taxon-name>) from Korea.</article-title><source>Korean Journal of Biological Sciences</source><volume>1</volume>: <fpage>549</fpage>–<lpage>552</lpage>.</mixed-citation></ref></ref-list></tp:taxon-treatment>
