# Supplementary material for: ﻿Two new snake eels (Anguilliformes, Ophichthidae, Ophichthus) from Viet Nam, with redescriptions of O.macrochir (Bleeker) and O.rutidoderma (Bleeker)
Source: Zookeys. 2025 Mar 13;1231:311–29. doi: 10.3897/zookeys.1231.137323 (PMC11926612; doi:10.3897/zookeys.1231.137323)
Supplement: XML Treatment for Ophichthus nguyenorum [file zookeys.1231.137323-treatment2.xml]

<!DOCTYPE tp:taxon-treatment
  PUBLIC "-//TaxonX//DTD Taxonomic Treatment Publishing DTD v0 20100105//EN" "tax-treatment-NSO.dtd">
<tp:taxon-treatment xmlns:tp="http://www.plazi.org/taxpub"><tp:treatment-meta><kwd-group><label>Taxon classification</label><kwd>
                <named-content content-type="kingdom">Animalia</named-content>
              </kwd><kwd>
                <named-content content-type="order">Anguilliformes</named-content>
              </kwd><kwd>
                <named-content content-type="family">Ophichthidae</named-content>
              </kwd></kwd-group><mixed-citation publication-type="journal"><person-group><name><surname>Vo</surname><given-names>Quang Van</given-names></name><name><surname>Hibino</surname><given-names>Yusuke</given-names></name><name><surname>Ho</surname><given-names>Hsuan-Ching</given-names></name><name><surname>Le</surname><given-names>Thao Thu Thi</given-names></name><name><surname>Seah</surname><given-names>Ying Giat</given-names></name></person-group><article-title>﻿Two new snake eels (<tp:taxon-name><tp:taxon-name-part taxon-name-part-type="order">Anguilliformes</tp:taxon-name-part></tp:taxon-name>, <tp:taxon-name><tp:taxon-name-part taxon-name-part-type="family">Ophichthidae</tp:taxon-name-part></tp:taxon-name>, <italic><tp:taxon-name><tp:taxon-name-part taxon-name-part-type="genus" reg="Ophichthus">Ophichthus</tp:taxon-name-part></tp:taxon-name></italic>) from Viet Nam, with redescriptions of <italic><tp:taxon-name><tp:taxon-name-part taxon-name-part-type="genus" reg="Ophichthus">O.</tp:taxon-name-part><tp:taxon-name-part taxon-name-part-type="species" reg="macrochir">macrochir</tp:taxon-name-part></tp:taxon-name></italic> (Bleeker) and <italic><tp:taxon-name><tp:taxon-name-part taxon-name-part-type="genus" reg="Ophichthus">O.</tp:taxon-name-part><tp:taxon-name-part taxon-name-part-type="species" reg="rutidoderma">rutidoderma</tp:taxon-name-part></tp:taxon-name></italic> (Bleeker)</article-title><source>Zookeys</source><day>13</day><month>03</month><year>2025</year><volume>1231</volume><fpage>311</fpage><lpage>329</lpage><pub-id pub-id-type="doi">10.3897/zookeys.1231.137323</pub-id></mixed-citation></tp:treatment-meta><tp:nomenclature><label>﻿</label><tp:taxon-name>
              <object-id xmlns:xlink="http://www.w3.org/1999/xlink" content-type="arpha" xlink:type="simple">63195FA1-BD9A-53E1-9D5D-56D2C09ACAAB</object-id>
              <tp:taxon-name-part taxon-name-part-type="genus" reg="Ophichthus">Ophichthus</tp:taxon-name-part>
              <tp:taxon-name-part taxon-name-part-type="species" reg="nguyenorum">nguyenorum</tp:taxon-name-part>
              <object-id xmlns:xlink="http://www.w3.org/1999/xlink" content-type="zoobank" xlink:type="simple">https://zoobank.org/9EF1D046-B202-461C-9DF7-4EDF7E149913</object-id>
            </tp:taxon-name><tp:taxon-authority>Vo, Hibino &amp; Ho</tp:taxon-authority><tp:taxon-status xmlns:xlink="http://www.w3.org/1999/xlink" xlink:type="simple">sp. nov.</tp:taxon-status><xref ref-type="fig" rid="F3">Figs 3</xref><xref ref-type="fig" rid="F4">, 4</xref><xref ref-type="table" rid="T1">; Tables 1</xref><xref ref-type="table" rid="T2">, 2 English name: Darked Long-body Snake Eel Vietnamese name: Cá lịch dài lưng đen</xref></tp:nomenclature><tp:treatment-sec sec-type="type material" id="SECID0EWOBG"><title>Type material.</title><p><bold><italic>Holotype</italic></bold> • <abbrev xmlns:xlink="http://www.w3.org/1999/xlink" xlink:title="Institute of Oceanography, Nha Trang" id="ABBRID0EBPBG" xlink:type="simple">OIM-E</abbrev>.55827, 887 mm <abbrev xmlns:xlink="http://www.w3.org/1999/xlink" xlink:title="Total lengths" id="ABBRID0EFPBG" xlink:type="simple">TL</abbrev>, field no. Q.01095-3, ca <named-content xmlns:xlink="http://www.w3.org/1999/xlink" content-type="dwc:verbatimCoordinates" xlink:type="simple"><named-content content-type="geo-json" specific-use="{&#34;type&#34;:&#34;Point&#34;,&#34;coordinates&#34;:[109.333333,12.316667]}" id="NCID0EMPBG" xlink:type="simple">12°19'N, 109°20'E</named-content></named-content>, Đồng Hòa, Cần Giờ district, Hồ Chí Minh City, southeast coast of Vietnam, South China Sea, bottom trawl, ca 10–20 m, 10 Nov. 2023. <bold><italic>Paratypes</italic></bold>: Seventeen specimens, 680–976 mm <abbrev xmlns:xlink="http://www.w3.org/1999/xlink" xlink:title="Total lengths" id="ABBRID0EUPBG" xlink:type="simple">TL</abbrev> • NMMB-P41235, 5 specimens, 703–908 mm <abbrev xmlns:xlink="http://www.w3.org/1999/xlink" xlink:title="Total lengths" id="ABBRID0EYPBG" xlink:type="simple">TL</abbrev> • <named-content xmlns:xlink="http://www.w3.org/1999/xlink" content-type="dwc:institutional_code" xlink:title="Kitakyushu Museum of Natural History and Human History" xlink:href="http://grbio.org/institution/kitakyushu-museum-and-institute-natural-history" xlink:type="simple">KMNH VR</named-content> 100623, 3 specimens, 740–848 mm <abbrev xmlns:xlink="http://www.w3.org/1999/xlink" xlink:title="Total lengths" id="ABBRID0EAQBG" xlink:type="simple">TL</abbrev> • <abbrev xmlns:xlink="http://www.w3.org/1999/xlink" xlink:title="Institute of Oceanography, Nha Trang" id="ABBRID0EEQBG" xlink:type="simple">OIM-E</abbrev>.55826, 4 specimens, 784–976 mm <abbrev xmlns:xlink="http://www.w3.org/1999/xlink" xlink:title="Total lengths" id="ABBRID0EIQBG" xlink:type="simple">TL</abbrev>, all collected with the holotype • <abbrev xmlns:xlink="http://www.w3.org/1999/xlink" xlink:title="Institute of Oceanography, Nha Trang" id="ABBRID0EMQBG" xlink:type="simple">OIM-E</abbrev>. 55828, 4 specimens, 697–852 mm <abbrev xmlns:xlink="http://www.w3.org/1999/xlink" xlink:title="Total lengths" id="ABBRID0EQQBG" xlink:type="simple">TL</abbrev> • same location with holotype, bottom trawl, ca 10–20 m, 20 Jan. 2023; <abbrev xmlns:xlink="http://www.w3.org/1999/xlink" xlink:title="Institute of Oceanography, Nha Trang" id="ABBRID0EUQBG" xlink:type="simple">OIM-E</abbrev>. 55829, 680 mm <abbrev xmlns:xlink="http://www.w3.org/1999/xlink" xlink:title="Total lengths" id="ABBRID0EYQBG" xlink:type="simple">TL</abbrev> • bottom trawl, ca 10–20 m, 20 Sep. 2023.</p></tp:treatment-sec><tp:treatment-sec sec-type="diagnosis" id="SECID0E3QBG"><title>Diagnosis.</title><p>An extremely elongate <italic><tp:taxon-name><tp:taxon-name-part taxon-name-part-type="genus" reg="Ophichthus">Ophichthus</tp:taxon-name-part></tp:taxon-name></italic> with the following combination of characters: snout rather pointed but occipital strongly convex (duck-shaped); body with numerous longitudinal wrinkles, weak on posterior abdomen; head 5.4–6.2% <abbrev xmlns:xlink="http://www.w3.org/1999/xlink" xlink:title="Total lengths" id="ABBRID0EJRBG" xlink:type="simple">TL</abbrev>; preanal length 31.4–33.5% <abbrev xmlns:xlink="http://www.w3.org/1999/xlink" xlink:title="Total lengths" id="ABBRID0ENRBG" xlink:type="simple">TL</abbrev>; tail 66.5–68.6% <abbrev xmlns:xlink="http://www.w3.org/1999/xlink" xlink:title="Total lengths" id="ABBRID0ERRBG" xlink:type="simple">TL</abbrev>; snout length 14.6–16.4% <abbrev xmlns:xlink="http://www.w3.org/1999/xlink" xlink:title="head lengths" id="ABBRID0EVRBG" xlink:type="simple">HL</abbrev>; one protrusion along upper lip (rarely 2 on one side); dorsal-fin origin slightly behind pectoral-fin tip; <abbrev xmlns:xlink="http://www.w3.org/1999/xlink" xlink:title="supraorbital pores" id="ABBRID0EZRBG" xlink:type="simple">SO</abbrev> 1 + 3, <abbrev xmlns:xlink="http://www.w3.org/1999/xlink" xlink:title="preoperculomandibular pores" id="ABBRID0E4RBG" xlink:type="simple">POM</abbrev> 5 or 6 + 2; all teeth small and sharp; teeth on maxilla in one row anteriorly but increasing posteriorly; teeth on mandible biserial; body dark, usually including abdomen; dorsal fin darker with dark margin; anal fin initially pale but darkening towards tip; total vertebrae 190–196, <abbrev xmlns:xlink="http://www.w3.org/1999/xlink" xlink:title="Mean vertebral formula" id="ABBRID0EBSBG" xlink:type="simple">MVF</abbrev> 15-62-192.</p></tp:treatment-sec><tp:treatment-sec sec-type="description" id="SECID0EFSBG"><title>Description.</title><p>Counts and measurements of the holotype (in mm): total length 887, head 47.8, trunk 236.2, tail 601.4, predorsal length 67.4, pectoral-fin length 14.9; body depth at gill opening 14.4; body width at gill opening 13.7; body depth at anus 13.5; body width at anus 12.5; snout 7.3; upper jaw 14.1; snout overhang beyond tip of lower jaw 3.5; eye diameter 2.8; interorbital width 6.2; gill opening height 8.4; isthmus width 7.3.</p><p>An extremely elongate snake eel (Fig. <xref ref-type="fig" rid="F3">3a</xref>), subcircular to posterior portion of tail, then becoming slightly compressed, tail tip pointed and strong, its depth at gill openings 60.9 (57.6–64.2) in <abbrev xmlns:xlink="http://www.w3.org/1999/xlink" xlink:title="Total lengths" id="ABBRID0EQSBG" xlink:type="simple">TL</abbrev>, Branchial basket slightly expanded and deeper than trunk. The skin slightly longitudinally wrinkled on body; skin folds not deep dorsally on body and weaker on posterior abdomen. Anus situated approximately in the anterior part of total length, head, and trunk 3.2 (3.0–3.2) in <abbrev xmlns:xlink="http://www.w3.org/1999/xlink" xlink:title="Total lengths" id="ABBRID0EUSBG" xlink:type="simple">TL</abbrev>, head short 17.5 (16.1–18.6) in <abbrev xmlns:xlink="http://www.w3.org/1999/xlink" xlink:title="Total lengths" id="ABBRID0EYSBG" xlink:type="simple">TL</abbrev>, and tail elongate 1.5 in <abbrev xmlns:xlink="http://www.w3.org/1999/xlink" xlink:title="Total lengths" id="ABBRID0E3SBG" xlink:type="simple">TL</abbrev>. Snout short 6.4 (6.1–7.0) in <abbrev xmlns:xlink="http://www.w3.org/1999/xlink" xlink:title="head lengths" id="ABBRID0EATBG" xlink:type="simple">HL</abbrev>, tip narrowly conical at dorsal view, underside of snout not bisected by a groove. Lower jaw short, its tip not extending beyond anterior margin of nostril tube; its length 4.1 (3.8–4.4) in <abbrev xmlns:xlink="http://www.w3.org/1999/xlink" xlink:title="head lengths" id="ABBRID0EETBG" xlink:type="simple">HL</abbrev>. Upper jaw moderately long, rictus well behind posterior margin of eye; its length 3.4 (3.2–3.6) in <abbrev xmlns:xlink="http://www.w3.org/1999/xlink" xlink:title="head lengths" id="ABBRID0EITBG" xlink:type="simple">HL</abbrev>.</p><fig id="F3" position="float" orientation="portrait"><object-id xmlns:xlink="http://www.w3.org/1999/xlink" content-type="doi" xlink:type="simple">10.3897/zookeys.1231.137323.figure3</object-id><object-id xmlns:xlink="http://www.w3.org/1999/xlink" content-type="arpha" xlink:type="simple">9BAD3265-B189-5682-ACAC-94C5FA4B0725</object-id><label>Figure 3.</label><caption><p><italic><tp:taxon-name><tp:taxon-name-part taxon-name-part-type="genus" reg="Ophichthus">Ophichthus</tp:taxon-name-part><tp:taxon-name-part taxon-name-part-type="species" reg="nguyenorum">nguyenorum</tp:taxon-name-part></tp:taxon-name></italic> sp. nov. <bold>a, b</bold> fresh specimen of the holotype, <abbrev xmlns:xlink="http://www.w3.org/1999/xlink" xlink:title="Institute of Oceanography, Nha Trang" id="ABBRID0EBUBG" xlink:type="simple">OIM-E</abbrev>. 55827, 887mm <abbrev xmlns:xlink="http://www.w3.org/1999/xlink" xlink:title="Total lengths" id="ABBRID0EFUBG" xlink:type="simple">TL</abbrev>, arrows point to the <abbrev xmlns:xlink="http://www.w3.org/1999/xlink" xlink:title="Dorsal-fin origin" id="ABBRID0EJUBG" xlink:type="simple">DFO</abbrev> and <abbrev xmlns:xlink="http://www.w3.org/1999/xlink" xlink:title="anal-fin origin" id="ABBRID0ENUBG" xlink:type="simple">AFO</abbrev>, respectively <bold>c</bold> close-up of head view from lateral side of the paratype, <abbrev xmlns:xlink="http://www.w3.org/1999/xlink" xlink:title="Institute of Oceanography, Nha Trang" id="ABBRID0ETUBG" xlink:type="simple">OIM-E</abbrev>. 55827, 703 mm <abbrev xmlns:xlink="http://www.w3.org/1999/xlink" xlink:title="Total lengths" id="ABBRID0EXUBG" xlink:type="simple">TL</abbrev>, arrow points to the <abbrev xmlns:xlink="http://www.w3.org/1999/xlink" xlink:title="Dorsal-fin origin" id="ABBRID0E2UBG" xlink:type="simple">DFO</abbrev><bold>d</bold> close-up of tail view from ventral side of the holotype.</p></caption><graphic xmlns:xlink="http://www.w3.org/1999/xlink" xlink:href="zookeys-1231-311_article-137323__-g003.jpg" position="float" orientation="portrait" xlink:type="simple" id="oo_1279406.jpg"><uri content-type="original_file" xlink:type="simple">https://binary.pensoft.net/fig/1279406</uri></graphic></fig><p>Eye moderate in size, positioned above upper jaw, its diameter 4.8 (4.5–5.1) in upper jaw and 16.3 (15.1–17.3) in <abbrev xmlns:xlink="http://www.w3.org/1999/xlink" xlink:title="head lengths" id="ABBRID0EIVBG" xlink:type="simple">HL</abbrev>. Anterior nostril tubular, extending ventrolaterally from snout, reaching below upper lip and chin when directed downward. Posterior nostril is a hole above upper lip, covered by a broad flap that extends well below edge of upper lip. One protrusion on upper lip, positioned just behind anterior-nostril tube, rarely another one present below eye but extremely tiny and only on one side. Dorsal-fin origin behind head, by less than one pectoral-fin length behind pectoral-fin tip and 1.5 (1.4–1.6) times head length behind head. Median fins low but obvious, ending approximately one upper-jaw length before the broadly pointed tail tip. Pectoral fin wedge-shaped with a narrow base, its length less than three times its base width, broad at middle and the longest rays at mid-fin.</p><p>Head pores small but apparent (Fig. <xref ref-type="fig" rid="F4">4a</xref>). <abbrev xmlns:xlink="http://www.w3.org/1999/xlink" xlink:title="supraorbital pores" id="ABBRID0ESVBG" xlink:type="simple">SO</abbrev> 1 (ethmoid) + 3 on dorsal surface of snout and interorbital space; <abbrev xmlns:xlink="http://www.w3.org/1999/xlink" xlink:title="infraorbital pores" id="ABBRID0EWVBG" xlink:type="simple">IO</abbrev> 3 + 3, 1 between nostrils, two below eye and three behind eye; <abbrev xmlns:xlink="http://www.w3.org/1999/xlink" xlink:title="preoperculomandibular pores" id="ABBRID0E1VBG" xlink:type="simple">POM</abbrev> 5 or 6 + 2 (5 + 2 in holotype), the last pore slightly before rictus; F 1, <abbrev xmlns:xlink="http://www.w3.org/1999/xlink" xlink:title="supratemporal pores" id="ABBRID0E5VBG" xlink:type="simple">ST</abbrev> 3. Indistinct minute sensory papillae present along nape, anterior margin of orbit, and around base of anterior nostril. Lateral-line pores apparent; <abbrev xmlns:xlink="http://www.w3.org/1999/xlink" xlink:title="head pores" id="ABBRID0ECWBG" xlink:type="simple">HLL</abbrev> 8 (8–9), in an arching sequence, <abbrev xmlns:xlink="http://www.w3.org/1999/xlink" xlink:title="pores before dorsal-fin origin" id="ABBRID0EGWBG" xlink:type="simple">PDLL</abbrev> 15 (13–16); <abbrev xmlns:xlink="http://www.w3.org/1999/xlink" xlink:title="pores before anal-fin origin" id="ABBRID0EKWBG" xlink:type="simple">PALL</abbrev> 62 (61–64); <abbrev xmlns:xlink="http://www.w3.org/1999/xlink" xlink:title="total pores" id="ABBRID0EOWBG" xlink:type="simple">TLL</abbrev> 187 (185–190), the last at approximately one jaw length in front of tail tip.</p><fig id="F4" position="float" orientation="portrait"><object-id xmlns:xlink="http://www.w3.org/1999/xlink" content-type="doi" xlink:type="simple">10.3897/zookeys.1231.137323.figure4</object-id><object-id xmlns:xlink="http://www.w3.org/1999/xlink" content-type="arpha" xlink:type="simple">954B142E-7BF3-5B67-A7DC-DB6F99714F55</object-id><label>Figure 4.</label><caption><p>Drawing demonstrating the head pores (<bold>a</bold>) and teeth on both jaws (<bold>b, c</bold>) of <italic><tp:taxon-name><tp:taxon-name-part taxon-name-part-type="genus" reg="Ophichthus">Ophichthus</tp:taxon-name-part><tp:taxon-name-part taxon-name-part-type="species" reg="nguyenorum">nguyenorum</tp:taxon-name-part></tp:taxon-name></italic> sp. nov. <bold>a, b</bold> from the holotype <bold>c</bold> from <abbrev xmlns:xlink="http://www.w3.org/1999/xlink" xlink:title="Institute of Oceanography, Nha Trang" id="ABBRID0ENXBG" xlink:type="simple">OIM-E</abbrev>.55828, paratype, 708 mm <abbrev xmlns:xlink="http://www.w3.org/1999/xlink" xlink:title="Total lengths" id="ABBRID0ERXBG" xlink:type="simple">TL</abbrev>.</p></caption><graphic xmlns:xlink="http://www.w3.org/1999/xlink" xlink:href="zookeys-1231-311_article-137323__-g004.jpg" position="float" orientation="portrait" xlink:type="simple" id="oo_1279407.jpg"><uri content-type="original_file" xlink:type="simple">https://binary.pensoft.net/fig/1279407</uri></graphic></fig><p>Teeth (Fig. <xref ref-type="fig" rid="F4">4b, c</xref>) small, conical, sharp. Intermaxillary with 4–6 teeth arranged in two rows (some paratypes with one row with 3 or 4 teeth) followed by 22 (18–25) teeth on vomer, with biserial rows anteriorly (some paratypes with triserial irregular rows in middle) and uniserial posteriorly, which decrease slightly in size posteriorly. Maxilla with 22 (right side) (20–24) or 23 (left side) (21–25) teeth, mostly uniserial anteriorly and becoming biserial at posterior portion with irregular rows. Mandible with 27 (right side) (24–31) or 29 (left side) (27–34) teeth arrange in one irregular row anteriorly, gradually becoming two irregular rows posteriorly, some paratypes with additional teeth anteriorly forming two irregular rows and gradually becoming one row at middle and then two irregular rows posteriorly (Fig. <xref ref-type="fig" rid="F4">4c</xref>). Predorsal vertebrae 15 (13–17), pre-anal vertebrae 63 (61–64), and total vertebrae 192 (190–196) (one paratype specimen with a broken tail, total vertebrae only 185).</p><p>Coloration. When fresh (Fig. <xref ref-type="fig" rid="F3">3a</xref>) body uniformly dark; pectoral fin pale brown with peppered dots; anal fin pale anterior and change to darker toward the ending in approximately three times head length before the tail tip. After preservation, body uniformly dark dorsally and pale brown ventrally. Dorsal fin dark with dark margin; anal fin pale white anteriorly with slightly blackish pigment toward end of tail tip. Pectoral fin mostly dark grayish with scattered pigments. Mouth cavity dark except pale tooth ridges. Peritoneum pale with gray peppered dots on upper half; stomach and intestine pale. Tail tip blackish.</p></tp:treatment-sec><tp:treatment-sec sec-type="description" id="SECID0EKYBG"><title>Size.</title><p>The two largest specimens (976, 908 mm <abbrev xmlns:xlink="http://www.w3.org/1999/xlink" xlink:title="Total lengths" id="ABBRID0EQYBG" xlink:type="simple">TL</abbrev>) are both ripe females with loose eggs.</p></tp:treatment-sec><tp:treatment-sec sec-type="etymology" id="SECID0EUYBG"><title>Etymology.</title><p>The specific name of the new species is derived to honor three doctors with the last name Nguyen: Dr. Phung Huu Nguyen, Huong Khac Nguyen, and Thi Nhat Nguyen for their contributions to marine fish taxonomy in Viet Nam.</p></tp:treatment-sec><tp:treatment-sec sec-type="distribution" id="SECID0EZYBG"><title>Distribution.</title><p>Only known from the type series collected from Mekong coastal region, southeast coast of Vietnam by bottom trawls. The depth range is estimated to be 10–20 m.</p></tp:treatment-sec><tp:treatment-sec sec-type="comparisons" id="SECID0E5YBG"><title>Comparisons.</title><p><italic><tp:taxon-name><tp:taxon-name-part taxon-name-part-type="genus" reg="Ophichthus">Ophichthus</tp:taxon-name-part><tp:taxon-name-part taxon-name-part-type="species" reg="nguyenorum">nguyenorum</tp:taxon-name-part></tp:taxon-name></italic> sp. nov. is different from most congeners belonging to the species group with elongate and extremely elongate bodies. Selected characters for comparing these species are listed in Table <xref ref-type="table" rid="T2">2</xref>. Compared to those species, it has a distinct total vertebral count range 190–196, which differs from <italic><tp:taxon-name><tp:taxon-name-part taxon-name-part-type="genus" reg="Ophichthus">Ophichthus</tp:taxon-name-part><tp:taxon-name-part taxon-name-part-type="species" reg="cuulongensis">cuulongensis</tp:taxon-name-part></tp:taxon-name></italic> sp. nov. (199–207), <italic><tp:taxon-name><tp:taxon-name-part taxon-name-part-type="genus" reg="Ophichthus">O.</tp:taxon-name-part><tp:taxon-name-part taxon-name-part-type="species" reg="congroides">congroides</tp:taxon-name-part></tp:taxon-name></italic> (204–208), <italic><tp:taxon-name><tp:taxon-name-part taxon-name-part-type="genus" reg="Ophichthus">O.</tp:taxon-name-part><tp:taxon-name-part taxon-name-part-type="species" reg="microcephalus">microcephalus</tp:taxon-name-part></tp:taxon-name></italic> (214), <italic><tp:taxon-name><tp:taxon-name-part taxon-name-part-type="genus" reg="Ophichthus">O.</tp:taxon-name-part><tp:taxon-name-part taxon-name-part-type="species" reg="rotundus">rotundus</tp:taxon-name-part></tp:taxon-name></italic> (178–184). Moreover, the new species differs from <italic><tp:taxon-name><tp:taxon-name-part taxon-name-part-type="genus" reg="Ophichthus">O.</tp:taxon-name-part><tp:taxon-name-part taxon-name-part-type="species" reg="congroides">congroides</tp:taxon-name-part></tp:taxon-name></italic>, <italic><tp:taxon-name><tp:taxon-name-part taxon-name-part-type="genus" reg="Ophichthus">O.</tp:taxon-name-part><tp:taxon-name-part taxon-name-part-type="species" reg="chilkensis">chilkensis</tp:taxon-name-part></tp:taxon-name></italic>, and <italic><tp:taxon-name><tp:taxon-name-part taxon-name-part-type="genus" reg="Ophichthus">O.</tp:taxon-name-part><tp:taxon-name-part taxon-name-part-type="species" reg="macrochir">macrochir</tp:taxon-name-part></tp:taxon-name></italic> in having fewer supraorbital pores (4 = 1 + 3, vs 5 = 1 + 4).</p><p>Although <italic><tp:taxon-name><tp:taxon-name-part taxon-name-part-type="genus" reg="Ophichthus">Ophichthus</tp:taxon-name-part><tp:taxon-name-part taxon-name-part-type="species" reg="nguyenorum">nguyenorum</tp:taxon-name-part></tp:taxon-name></italic> sp. nov. is most similar to <italic><tp:taxon-name><tp:taxon-name-part taxon-name-part-type="genus" reg="Ophichthus">O.</tp:taxon-name-part><tp:taxon-name-part taxon-name-part-type="species" reg="rutidoderma">rutidoderma</tp:taxon-name-part></tp:taxon-name></italic>, both sharing a short head, relatively long tail, body depth at anus, and pores on head and lateral line; it can be distinguished from the latter species by its body uniformly dark and less body depth (61.8–68.8 in <abbrev xmlns:xlink="http://www.w3.org/1999/xlink" xlink:title="Total lengths" id="ABBRID0EY3BG" xlink:type="simple">TL</abbrev>, vs 39.2–56.2 in <abbrev xmlns:xlink="http://www.w3.org/1999/xlink" xlink:title="Total lengths" id="ABBRID0E33BG" xlink:type="simple">TL</abbrev>), count of protrusions (generally 1 vs 2) and fewer total vertebrae (190–196 vs 195–199).</p><p><italic><tp:taxon-name><tp:taxon-name-part taxon-name-part-type="genus" reg="Ophichthus">Ophichthus</tp:taxon-name-part><tp:taxon-name-part taxon-name-part-type="species" reg="nguyenorum">nguyenorum</tp:taxon-name-part></tp:taxon-name></italic> sp. nov. is also similar to <italic><tp:taxon-name><tp:taxon-name-part taxon-name-part-type="genus" reg="Ophichthus">O.</tp:taxon-name-part><tp:taxon-name-part taxon-name-part-type="species" reg="chilkensis">chilkensis</tp:taxon-name-part></tp:taxon-name></italic> and <italic><tp:taxon-name><tp:taxon-name-part taxon-name-part-type="genus" reg="Ophichthus">O.</tp:taxon-name-part><tp:taxon-name-part taxon-name-part-type="species" reg="macrochir">macrochir</tp:taxon-name-part></tp:taxon-name></italic>, sharing a short head, relatively long tail, and its anus situated at the front of total length, preopercular mandibular pores and numerous longitudinal wrinkles on the body, but it can be separated from the two species by its <abbrev xmlns:xlink="http://www.w3.org/1999/xlink" xlink:title="Mean vertebral formula" id="ABBRID0ED5BG" xlink:type="simple">MVF</abbrev> 15-62-192 (vs 11-69-210 and 12-69-214, respectively), fewer total vertebrae (190–196, vs 206–214 and 207–221, respectively), shorter upper-jaw length (3.8–4.3 in <abbrev xmlns:xlink="http://www.w3.org/1999/xlink" xlink:title="head lengths" id="ABBRID0EH5BG" xlink:type="simple">HL</abbrev>, vs 3.2–3.8 and 2.4–3.6 in <abbrev xmlns:xlink="http://www.w3.org/1999/xlink" xlink:title="head lengths" id="ABBRID0EL5BG" xlink:type="simple">HL</abbrev>, respectively), and <abbrev xmlns:xlink="http://www.w3.org/1999/xlink" xlink:title="Dorsal-fin origin" id="ABBRID0EP5BG" xlink:type="simple">DFO</abbrev> behind the pectoral-fin tip (vs above tip of the fin). <italic><tp:taxon-name><tp:taxon-name-part taxon-name-part-type="genus" reg="Ophichthus">Ophichthus</tp:taxon-name-part><tp:taxon-name-part taxon-name-part-type="species" reg="nguyenorum">nguyenorum</tp:taxon-name-part></tp:taxon-name></italic> sp. nov. also can be separated from <italic><tp:taxon-name><tp:taxon-name-part taxon-name-part-type="genus" reg="Ophichthus">O.</tp:taxon-name-part><tp:taxon-name-part taxon-name-part-type="species" reg="congroides">congroides</tp:taxon-name-part></tp:taxon-name></italic> in having fewer lateral-line pores before anus (62–64 vs 78) and a shorter head length (5.4–6.2% <abbrev xmlns:xlink="http://www.w3.org/1999/xlink" xlink:title="Total lengths" id="ABBRID0EJ6BG" xlink:type="simple">TL</abbrev> vs 8.3–8.4% <abbrev xmlns:xlink="http://www.w3.org/1999/xlink" xlink:title="Total lengths" id="ABBRID0EN6BG" xlink:type="simple">TL</abbrev>), a shorter snout length (6.1–6.8 in <abbrev xmlns:xlink="http://www.w3.org/1999/xlink" xlink:title="head lengths" id="ABBRID0ER6BG" xlink:type="simple">HL</abbrev>, vs 4.9–5.1 in <abbrev xmlns:xlink="http://www.w3.org/1999/xlink" xlink:title="head lengths" id="ABBRID0EV6BG" xlink:type="simple">HL</abbrev>), a shorter upper-jaw length (3.2–3.6 in <abbrev xmlns:xlink="http://www.w3.org/1999/xlink" xlink:title="head lengths" id="ABBRID0EZ6BG" xlink:type="simple">HL</abbrev>, vs 2.3 in <abbrev xmlns:xlink="http://www.w3.org/1999/xlink" xlink:title="head lengths" id="ABBRID0E46BG" xlink:type="simple">HL</abbrev>), and different <abbrev xmlns:xlink="http://www.w3.org/1999/xlink" xlink:title="Mean vertebral formula" id="ABBRID0ECAAI" xlink:type="simple">MVF</abbrev> (15-62-192 vs 21-76-206).</p></tp:treatment-sec><tp:treatment-sec sec-type="remarks" id="SECID0EGAAI"><title>Remarks.</title><p><italic><tp:taxon-name><tp:taxon-name-part taxon-name-part-type="genus" reg="Ophichthus">Ophichthus</tp:taxon-name-part><tp:taxon-name-part taxon-name-part-type="species" reg="nguyenorum">nguyenorum</tp:taxon-name-part></tp:taxon-name></italic> sp. nov. has some characteristics, such as body coloration, tooth arrangement, and the shape of protrusions, which may be caused by ontogenetical changes. In small sizes, the body is dark grey dorsally and pale brown ventrally; the anal fin is pale brown anteriorly in a larger paratype. The vomerine teeth are arranged in biserial rows, and the upper jaw also has biserial rows posteriorly in some specimens. The protrusions are usually two; however, the posterior one can degenerate or become very small on the side lip.</p></tp:treatment-sec><tp:treatment-sec><!--Section generated to contain objects referenced in tp:taxon-treatment.--><table-wrap id="T1" position="float" orientation="portrait"><label>Table 1.</label><caption><p>Morphometric and meristic data of four elongate <italic><tp:taxon-name><tp:taxon-name-part taxon-name-part-type="genus" reg="Ophichthus">Ophichthus</tp:taxon-name-part></tp:taxon-name></italic> species.</p></caption><table id="TID0EUZAG" rules="all"><tbody><tr><th rowspan="2" colspan="1"/><th rowspan="1" colspan="3"><italic><tp:taxon-name><tp:taxon-name-part taxon-name-part-type="genus" reg="Ophichthus">O.</tp:taxon-name-part><tp:taxon-name-part taxon-name-part-type="species" reg="cuulongensis">cuulongensis</tp:taxon-name-part></tp:taxon-name></italic> sp. nov.</th><th rowspan="1" colspan="3"><italic><tp:taxon-name><tp:taxon-name-part taxon-name-part-type="genus" reg="Ophichthus">O.</tp:taxon-name-part><tp:taxon-name-part taxon-name-part-type="species" reg="nguyenorum">nguyenorum</tp:taxon-name-part></tp:taxon-name></italic> sp. nov.</th><th rowspan="1" colspan="2">
                      <italic>
                        <tp:taxon-name><tp:taxon-name-part taxon-name-part-type="genus" reg="Ophichthus">O.</tp:taxon-name-part><tp:taxon-name-part taxon-name-part-type="species" reg="macrochir">macrochir</tp:taxon-name-part></tp:taxon-name>
                      </italic>
                    </th><th rowspan="1" colspan="2">
                      <italic>
                        <tp:taxon-name><tp:taxon-name-part taxon-name-part-type="genus" reg="Ophichthus">O.</tp:taxon-name-part><tp:taxon-name-part taxon-name-part-type="species" reg="rutidoderma">rutidoderma</tp:taxon-name-part></tp:taxon-name>
                      </italic>
                    </th></tr><tr><th rowspan="1" colspan="1">Holotype</th><th rowspan="1" colspan="2">All types</th><th rowspan="1" colspan="1">Holotype</th><th rowspan="1" colspan="2">All types</th><th rowspan="1" colspan="2">Non-types</th><th rowspan="1" colspan="2">All types</th></tr><tr><td rowspan="1" colspan="1">Total length (mm)</td><td rowspan="1" colspan="1">904</td><td rowspan="1" colspan="1">547–998 (<italic>n</italic> = 58)</td><td rowspan="1" colspan="1"/><td rowspan="1" colspan="1">887</td><td rowspan="1" colspan="1">697–967 (<italic>n</italic> = 18)</td><td rowspan="1" colspan="1"/><td rowspan="1" colspan="1">324–823 (<italic>n</italic> = <italic>8</italic>)</td><td rowspan="1" colspan="1"/><td rowspan="1" colspan="1">415–867(<italic>n</italic> = 11)</td><td rowspan="1" colspan="1"/></tr><tr><td rowspan="1" colspan="1">
                      <bold>Proportions</bold>
                    </td><td rowspan="1" colspan="1"/><td rowspan="1" colspan="1">Mean (Range)</td><td rowspan="1" colspan="1">SD</td><td rowspan="1" colspan="1"/><td rowspan="1" colspan="1">Mean (Range)</td><td rowspan="1" colspan="1">SD</td><td rowspan="1" colspan="1">Mean (Range, n)</td><td rowspan="1" colspan="1">SD</td><td rowspan="1" colspan="1">Mean (Range, n)</td><td rowspan="1" colspan="1">SD</td></tr><tr><td rowspan="1" colspan="11">As % of <abbrev xmlns:xlink="http://www.w3.org/1999/xlink" xlink:title="Total lengths" id="ABBRID0EKMAE" xlink:type="simple">TL</abbrev></td></tr><tr><td rowspan="1" colspan="1">Head length</td><td rowspan="1" colspan="1">5.8</td><td rowspan="1" colspan="1">5.7 (5.2–6.2)</td><td rowspan="1" colspan="1">0.3</td><td rowspan="1" colspan="1">5.4</td><td rowspan="1" colspan="1">5.7 (5.4–6.2)</td><td rowspan="1" colspan="1">0.3</td><td rowspan="1" colspan="1">5.9 (5.6–6.7, 7)</td><td rowspan="1" colspan="1">0.4</td><td rowspan="1" colspan="1">6.3 (5.7–7.2, 8)</td><td rowspan="1" colspan="1">1.1</td></tr><tr><td rowspan="1" colspan="1">Preanal length</td><td rowspan="1" colspan="1">33.1</td><td rowspan="1" colspan="1">32.7 (31.3–34.6)</td><td rowspan="1" colspan="1">0.8</td><td rowspan="1" colspan="1">32.0</td><td rowspan="1" colspan="1">32.8 (31.4–33.5)</td><td rowspan="1" colspan="1">0.6</td><td rowspan="1" colspan="1">35.5 (31.0–37.4, 7)</td><td rowspan="1" colspan="1">1.6</td><td rowspan="1" colspan="1">33.1 (32.2–34.1, 8)</td><td rowspan="1" colspan="1">1.3</td></tr><tr><td rowspan="1" colspan="1">Trunk length</td><td rowspan="1" colspan="1">27.2</td><td rowspan="1" colspan="1">27.0 (25.3–28.5)</td><td rowspan="1" colspan="1">0.8</td><td rowspan="1" colspan="1">26.6</td><td rowspan="1" colspan="1">27.1 (25.9–28.0)</td><td rowspan="1" colspan="1">0.5</td><td rowspan="1" colspan="1">29.6 (25.2–31.7, 7)</td><td rowspan="1" colspan="1">1.6</td><td rowspan="1" colspan="1">26.8 (26.2–27.8, 8)</td><td rowspan="1" colspan="1">1.2</td></tr><tr><td rowspan="1" colspan="1">Tail length</td><td rowspan="1" colspan="1">66.9</td><td rowspan="1" colspan="1">67.3 (65.4–68.8)</td><td rowspan="1" colspan="1">0.8</td><td rowspan="1" colspan="1">68.0</td><td rowspan="1" colspan="1">67.2 (66.5–68.6)</td><td rowspan="1" colspan="1">0.6</td><td rowspan="1" colspan="1">64.5 (62.5–69.3, 7)</td><td rowspan="1" colspan="1">1.7</td><td rowspan="1" colspan="1">66.8 (65.7–67.5, 8)</td><td rowspan="1" colspan="1">1.2</td></tr><tr><td rowspan="1" colspan="1">Predorsal length</td><td rowspan="1" colspan="1">8.1</td><td rowspan="1" colspan="1">8.2 (7.1–9.5)</td><td rowspan="1" colspan="1">0.5</td><td rowspan="1" colspan="1">7.6</td><td rowspan="1" colspan="1">8.3 (7.6–8.7)</td><td rowspan="1" colspan="1">0.4</td><td rowspan="1" colspan="1">7.3 (6.7–7.9, 7)</td><td rowspan="1" colspan="1">0.4</td><td rowspan="1" colspan="1">8.7 (8.0–9.4, 8)</td><td rowspan="1" colspan="1">0.9</td></tr><tr><td rowspan="1" colspan="1">Body depth at gill opening</td><td rowspan="1" colspan="1">1.8</td><td rowspan="1" colspan="1">1.6 (1.5–1.8)</td><td rowspan="1" colspan="1">0.1</td><td rowspan="1" colspan="1">1.6</td><td rowspan="1" colspan="1">1.6 (1.6–1.7)</td><td rowspan="1" colspan="1">0.1</td><td rowspan="1" colspan="1">1.6 (1.5–1.8, 6)</td><td rowspan="1" colspan="1">0.1</td><td rowspan="1" colspan="1">1.9 (1.5–2.1, 8)</td><td rowspan="1" colspan="1">0.4</td></tr><tr><td rowspan="1" colspan="1">Body width at gill opening</td><td rowspan="1" colspan="1">1.4</td><td rowspan="1" colspan="1">1.5 (1.4–1.7)</td><td rowspan="1" colspan="1">0.1</td><td rowspan="1" colspan="1">1.5</td><td rowspan="1" colspan="1">1.5 (1.5–1.6)</td><td rowspan="1" colspan="1">0.0</td><td rowspan="1" colspan="1">1.4 (1.4–1.5, 3)</td><td rowspan="1" colspan="1">0.1</td><td rowspan="1" colspan="1">1.8 (1.6–2.3, 6)</td><td rowspan="1" colspan="1">0.5</td></tr><tr><td rowspan="1" colspan="1">Body depth at mid-anus</td><td rowspan="1" colspan="1">1.8</td><td rowspan="1" colspan="1">1.8 (1.6–2.0)</td><td rowspan="1" colspan="1">0.1</td><td rowspan="1" colspan="1">1.5</td><td rowspan="1" colspan="1">1.5 (1.5–1.6)</td><td rowspan="1" colspan="1">0.1</td><td rowspan="1" colspan="1">1.6 (1.3–1.8, 6)</td><td rowspan="1" colspan="1">0.2</td><td rowspan="1" colspan="1">2.2 (1.8–2.6, 8)</td><td rowspan="1" colspan="1">0.5</td></tr><tr><td rowspan="1" colspan="1">Body width at mid-anus</td><td rowspan="1" colspan="1">1.8</td><td rowspan="1" colspan="1">1.8 (1.6–2.0)</td><td rowspan="1" colspan="1">0.1</td><td rowspan="1" colspan="1">1.4</td><td rowspan="1" colspan="1">1.4 (1.4–1.5)</td><td rowspan="1" colspan="1">0.0</td><td rowspan="1" colspan="1">1.6 (1.5–1.9, 3)</td><td rowspan="1" colspan="1">0.3</td><td rowspan="1" colspan="1">2.2 (1.9–2.5, 6)</td><td rowspan="1" colspan="1">0.5</td></tr><tr><td rowspan="1" colspan="11">As % of <abbrev xmlns:xlink="http://www.w3.org/1999/xlink" xlink:title="head lengths" id="ABBRID0EEWAE" xlink:type="simple">HL</abbrev></td></tr><tr><td rowspan="1" colspan="1">Snout length</td><td rowspan="1" colspan="1">13.7</td><td rowspan="1" colspan="1">14.3 (12.9–15.3)</td><td rowspan="1" colspan="1">0.7</td><td rowspan="1" colspan="1">15.3</td><td rowspan="1" colspan="1">15.7 (14.6–16.4)</td><td rowspan="1" colspan="1">0.5</td><td rowspan="1" colspan="1">17.0 (13.8–19.8, 7)</td><td rowspan="1" colspan="1">1.7</td><td rowspan="1" colspan="1">15.0 (12.4–16.9, 8)</td><td rowspan="1" colspan="1">3.2</td></tr><tr><td rowspan="1" colspan="1">Eye diameter</td><td rowspan="1" colspan="1">6.8</td><td rowspan="1" colspan="1">6.8 (6.3–7.3)</td><td rowspan="1" colspan="1">0.3</td><td rowspan="1" colspan="1">5.9</td><td rowspan="1" colspan="1">6.2 (5.8–6.6)</td><td rowspan="1" colspan="1">0.2</td><td rowspan="1" colspan="1">7.1 (5.1–9.3, 7)</td><td rowspan="1" colspan="1">1.4</td><td rowspan="1" colspan="1">5.7 (4.0–7.1, 8)</td><td rowspan="1" colspan="1">2.2</td></tr><tr><td rowspan="1" colspan="1">Upper-jaw length</td><td rowspan="1" colspan="1">25.8</td><td rowspan="1" colspan="1">25.1 (23.3–26.4)</td><td rowspan="1" colspan="1">1.0</td><td rowspan="1" colspan="1">29.5</td><td rowspan="1" colspan="1">29.6 (28.1–31.1)</td><td rowspan="1" colspan="1">0.8</td><td rowspan="1" colspan="1">33.0 (28.1–41.9, 7)</td><td rowspan="1" colspan="1">3.4</td><td rowspan="1" colspan="1">27.4 (22.6–29.7, 8)</td><td rowspan="1" colspan="1">5.0</td></tr><tr><td rowspan="1" colspan="1">Low-jaw length</td><td rowspan="1" colspan="1">22.6</td><td rowspan="1" colspan="1">21.6 (19.0–23.1)</td><td rowspan="1" colspan="1">0.9</td><td rowspan="1" colspan="1">24.7</td><td rowspan="1" colspan="1">25.3 (24.7–26.3)</td><td rowspan="1" colspan="1">0.6</td><td rowspan="1" colspan="1">24.4 (24.2–24.9, 6)</td><td rowspan="1" colspan="1">0.9</td><td rowspan="1" colspan="1">24.2 (22.5–25.8, 2)</td><td rowspan="1" colspan="1">2.3</td></tr><tr><td rowspan="1" colspan="1">Gill-opening length</td><td rowspan="1" colspan="1">13.1</td><td rowspan="1" colspan="1">13.9 (12.5–15.9)</td><td rowspan="1" colspan="1">0.9</td><td rowspan="1" colspan="1">17.6</td><td rowspan="1" colspan="1">17.3 (16.5–18.0)</td><td rowspan="1" colspan="1">0.5</td><td rowspan="1" colspan="1">11.5 (7.4–17.4, 7)</td><td rowspan="1" colspan="1">4.6</td><td rowspan="1" colspan="1">15.1 (8.1–20.2, 8)</td><td rowspan="1" colspan="1">8.6</td></tr><tr><td rowspan="1" colspan="1">Interorbital width</td><td rowspan="1" colspan="1">12.7</td><td rowspan="1" colspan="1">13.3 (12.1–14.3)</td><td rowspan="1" colspan="1">0.6</td><td rowspan="1" colspan="1">13.00</td><td rowspan="1" colspan="1">13.2 (12.5–14.0)</td><td rowspan="1" colspan="1">0.4</td><td rowspan="1" colspan="1">13.2 (9.9–15.9, 7)</td><td rowspan="1" colspan="1">1.5</td><td rowspan="1" colspan="1">13.4 (11.8–16.1, 8)</td><td rowspan="1" colspan="1">3.1</td></tr><tr><td rowspan="1" colspan="1">Isthmus width</td><td rowspan="1" colspan="1">19.4</td><td rowspan="1" colspan="1">17.9 (15.8–19.9)</td><td rowspan="1" colspan="1">0.9</td><td rowspan="1" colspan="1">15.3</td><td rowspan="1" colspan="1">15.0 (14.1–16.0)</td><td rowspan="1" colspan="1">0.6</td><td rowspan="1" colspan="1">18.5 (16.6–20.7, 6)</td><td rowspan="1" colspan="1">1.8</td><td rowspan="1" colspan="1">16.8 (14.6–19.0, 2)</td><td rowspan="1" colspan="1">3.1</td></tr><tr><td rowspan="1" colspan="1">Pectoral-fin length</td><td rowspan="1" colspan="1">25.8</td><td rowspan="1" colspan="1">29.2 (22.9–34.1)</td><td rowspan="1" colspan="1">2.5</td><td rowspan="1" colspan="1">31.2</td><td rowspan="1" colspan="1">31.0 (28.4–33.6)</td><td rowspan="1" colspan="1">1.7</td><td rowspan="1" colspan="1">29.3 (27.0–32.9, 7)</td><td rowspan="1" colspan="1">4.6</td><td rowspan="1" colspan="1">30.3 (28.1–32.9, 7)</td><td rowspan="1" colspan="1">3.4</td></tr><tr><td rowspan="1" colspan="1">
                      <bold>Counts</bold>
                    </td><td rowspan="1" colspan="1">–</td><td rowspan="1" colspan="1"><italic>n</italic> = 46</td><td rowspan="1" colspan="1">–</td><td rowspan="1" colspan="1">–</td><td rowspan="1" colspan="1"><italic>n</italic> = 18</td><td rowspan="1" colspan="1">–</td><td rowspan="1" colspan="1"><italic>n</italic> = 3</td><td rowspan="1" colspan="1">–</td><td rowspan="1" colspan="1"><italic>n</italic> = 9</td><td rowspan="1" colspan="1">–</td></tr><tr><td rowspan="1" colspan="1">
                      <abbrev xmlns:xlink="http://www.w3.org/1999/xlink" xlink:title="pores before anal-fin origin" id="ABBRID0EOAAG" xlink:type="simple">PALL</abbrev>
                    </td><td rowspan="1" colspan="1">62</td><td rowspan="1" colspan="1">63 (62–65)</td><td rowspan="1" colspan="1">–</td><td rowspan="1" colspan="1">62</td><td rowspan="1" colspan="1">62 (61–64)</td><td rowspan="1" colspan="1">–</td><td rowspan="1" colspan="1">71 (70–73)</td><td rowspan="1" colspan="1">–</td><td rowspan="1" colspan="1">63 (59–67)</td><td rowspan="1" colspan="1">–</td></tr><tr><td rowspan="1" colspan="1">Predorsal vertebrae</td><td rowspan="1" colspan="1">15</td><td rowspan="1" colspan="1">14 (12–17)</td><td rowspan="1" colspan="1">–</td><td rowspan="1" colspan="1">15</td><td rowspan="1" colspan="1">15 (13–17)</td><td rowspan="1" colspan="1">–</td><td rowspan="1" colspan="1">11 (11–12)</td><td rowspan="1" colspan="1">–</td><td rowspan="1" colspan="1">16 (14–16)</td><td rowspan="1" colspan="1">–</td></tr><tr><td rowspan="1" colspan="1">Preanal vertebrae</td><td rowspan="1" colspan="1">63</td><td rowspan="1" colspan="1">62 (60–64)</td><td rowspan="1" colspan="1">–</td><td rowspan="1" colspan="1">63</td><td rowspan="1" colspan="1">62 (61–64)</td><td rowspan="1" colspan="1">–</td><td rowspan="1" colspan="1">70 (69–71)</td><td rowspan="1" colspan="1">–</td><td rowspan="1" colspan="1">63 (60–68)</td><td rowspan="1" colspan="1">–</td></tr><tr><td rowspan="1" colspan="1">Total vertebrae</td><td rowspan="1" colspan="1">201</td><td rowspan="1" colspan="1">202 (199–207)</td><td rowspan="1" colspan="1">–</td><td rowspan="1" colspan="1">192</td><td rowspan="1" colspan="1">192 (190–196)</td><td rowspan="1" colspan="1">–</td><td rowspan="1" colspan="1">217(214–221)</td><td rowspan="1" colspan="1">–</td><td rowspan="1" colspan="1">195 (191–199)</td><td rowspan="1" colspan="1">–</td></tr></tbody></table></table-wrap><table-wrap id="T2" position="float" orientation="portrait"><label>Table 2.</label><caption><p>Selected morphological and meristic characteristics of eight elongate <italic><tp:taxon-name><tp:taxon-name-part taxon-name-part-type="genus" reg="Ophichthus">Ophichthus</tp:taxon-name-part></tp:taxon-name></italic> species. Data source: 1. This study; 2. <xref ref-type="bibr" rid="B25">Mishra et al. 2019</xref>; 3. Kodeeswaran et al. 2023; 4. <xref ref-type="bibr" rid="B19">McCosker 2010</xref>; 5. <xref ref-type="bibr" rid="B16">Lee and Asano 1997</xref>.</p></caption><table id="TID0EMBAI" rules="all"><tbody><tr><th rowspan="1" colspan="1"/><th rowspan="1" colspan="1"><italic><tp:taxon-name><tp:taxon-name-part taxon-name-part-type="genus" reg="Ophichthus">O.</tp:taxon-name-part><tp:taxon-name-part taxon-name-part-type="species" reg="cuulongensis">cuulongensis</tp:taxon-name-part></tp:taxon-name></italic> sp. nov.</th><th rowspan="1" colspan="1"><italic><tp:taxon-name><tp:taxon-name-part taxon-name-part-type="genus" reg="Ophichthus">O.</tp:taxon-name-part><tp:taxon-name-part taxon-name-part-type="species" reg="nguyenorum">nguyenorum</tp:taxon-name-part></tp:taxon-name></italic> sp. nov.</th><th rowspan="1" colspan="1">
                      <italic>
                        <tp:taxon-name><tp:taxon-name-part taxon-name-part-type="genus" reg="Ophichthus">O.</tp:taxon-name-part><tp:taxon-name-part taxon-name-part-type="species" reg="chilkensis">chilkensis</tp:taxon-name-part></tp:taxon-name>
                      </italic>
                    </th><th rowspan="1" colspan="1">
                      <italic>
                        <tp:taxon-name><tp:taxon-name-part taxon-name-part-type="genus" reg="Ophichthus">O.</tp:taxon-name-part><tp:taxon-name-part taxon-name-part-type="species" reg="congroides">congroides</tp:taxon-name-part></tp:taxon-name>
                      </italic>
                    </th><th rowspan="1" colspan="1">
                      <italic>
                        <tp:taxon-name><tp:taxon-name-part taxon-name-part-type="genus" reg="Ophichthus">O.</tp:taxon-name-part><tp:taxon-name-part taxon-name-part-type="species" reg="macrochir">macrochir</tp:taxon-name-part></tp:taxon-name>
                      </italic>
                    </th><th rowspan="1" colspan="1">
                      <italic>
                        <tp:taxon-name><tp:taxon-name-part taxon-name-part-type="genus" reg="Ophichthus">O.</tp:taxon-name-part><tp:taxon-name-part taxon-name-part-type="species" reg="microcephalus">microcephalus</tp:taxon-name-part></tp:taxon-name>
                      </italic>
                    </th><th rowspan="1" colspan="1">
                      <italic>
                        <tp:taxon-name><tp:taxon-name-part taxon-name-part-type="genus" reg="Ophichthus">O.</tp:taxon-name-part><tp:taxon-name-part taxon-name-part-type="species" reg="rutidoderma">rutidoderma</tp:taxon-name-part></tp:taxon-name>
                      </italic>
                    </th><th rowspan="1" colspan="1">
                      <italic>
                        <tp:taxon-name><tp:taxon-name-part taxon-name-part-type="genus" reg="Ophichthus">O.</tp:taxon-name-part><tp:taxon-name-part taxon-name-part-type="species" reg="rotundus">rotundus</tp:taxon-name-part></tp:taxon-name>
                      </italic>
                    </th></tr><tr><td rowspan="1" colspan="9">
                      <bold>Proportions</bold>
                    </td></tr><tr><td rowspan="1" colspan="1"><abbrev xmlns:xlink="http://www.w3.org/1999/xlink" xlink:title="head lengths" id="ABBRID0EOUAG" xlink:type="simple">HL</abbrev> (%<abbrev xmlns:xlink="http://www.w3.org/1999/xlink" xlink:title="Total lengths" id="ABBRID0ESUAG" xlink:type="simple">TL</abbrev>)</td><td rowspan="1" colspan="1">5.2–6.2</td><td rowspan="1" colspan="1">5.4–6.2</td><td rowspan="1" colspan="1">4.9–5.5</td><td rowspan="1" colspan="1">8.3–8.4</td><td rowspan="1" colspan="1">5.6–6.7</td><td rowspan="1" colspan="1">4.8</td><td rowspan="1" colspan="1">5.7–7.2</td><td rowspan="1" colspan="1">5.4–6.9</td></tr><tr><td rowspan="1" colspan="1">Trunk (%<abbrev xmlns:xlink="http://www.w3.org/1999/xlink" xlink:title="Total lengths" id="ABBRID0ETVAG" xlink:type="simple">TL</abbrev>)</td><td rowspan="1" colspan="1">25.3–28.5</td><td rowspan="1" colspan="1">25.9–28.0</td><td rowspan="1" colspan="1">28.1–31.3</td><td rowspan="1" colspan="1">–</td><td rowspan="1" colspan="1">25.2–31.7</td><td rowspan="1" colspan="1">31.5</td><td rowspan="1" colspan="1">26.2–27.8</td><td rowspan="1" colspan="1">30.9–31.4</td></tr><tr><td rowspan="1" colspan="1">Tail (%<abbrev xmlns:xlink="http://www.w3.org/1999/xlink" xlink:title="Total lengths" id="ABBRID0EUWAG" xlink:type="simple">TL</abbrev>)</td><td rowspan="1" colspan="1">65.4–68.8</td><td rowspan="1" colspan="1">66.5–68.6</td><td rowspan="1" colspan="1">63.5–70.7</td><td rowspan="1" colspan="1">60–63</td><td rowspan="1" colspan="1">62.5–69.3</td><td rowspan="1" colspan="1">63.8</td><td rowspan="1" colspan="1">65.7–67.5</td><td rowspan="1" colspan="1">60.7–66.7</td></tr><tr><td rowspan="1" colspan="9">
                      <bold>Ratios</bold>
                    </td></tr><tr><td rowspan="1" colspan="1"><abbrev xmlns:xlink="http://www.w3.org/1999/xlink" xlink:title="Total lengths" id="ABBRID0E3XAG" xlink:type="simple">TL</abbrev>/BD</td><td rowspan="1" colspan="1">48.9–63.8</td><td rowspan="1" colspan="1">61.8–68.8</td><td rowspan="1" colspan="1">50.0–90.9</td><td rowspan="1" colspan="1">–</td><td rowspan="1" colspan="1">54.9–74.5</td><td rowspan="1" colspan="1">71.4</td><td rowspan="1" colspan="1">39.2–56.2</td><td rowspan="1" colspan="1">37.0–43.5</td></tr><tr><td rowspan="1" colspan="1">PDL/<abbrev xmlns:xlink="http://www.w3.org/1999/xlink" xlink:title="head lengths" id="ABBRID0E4YAG" xlink:type="simple">HL</abbrev></td><td rowspan="1" colspan="1">1.2–1.6</td><td rowspan="1" colspan="1">1.4–1.6</td><td rowspan="1" colspan="1">1.3–1.5</td><td rowspan="1" colspan="1">1.6–1.7</td><td rowspan="1" colspan="1">1.1–1.2</td><td rowspan="1" colspan="1">1.4</td><td rowspan="1" colspan="1">1.2–1.6</td><td rowspan="1" colspan="1">–</td></tr><tr><td rowspan="1" colspan="1">Trunk/<abbrev xmlns:xlink="http://www.w3.org/1999/xlink" xlink:title="head lengths" id="ABBRID0E4ZAG" xlink:type="simple">HL</abbrev></td><td rowspan="1" colspan="1">4.2–5.4</td><td rowspan="1" colspan="1">4.3–5.0</td><td rowspan="1" colspan="1">5.5–6.1</td><td rowspan="1" colspan="1">3.5–3.8</td><td rowspan="1" colspan="1">4.4–5.5</td><td rowspan="1" colspan="1">6.5</td><td rowspan="1" colspan="1">3.7–4.7</td><td rowspan="1" colspan="1">–</td></tr><tr><td rowspan="1" colspan="1">Trunk/PDL</td><td rowspan="1" colspan="1">2.7–3.8</td><td rowspan="1" colspan="1">3.0–3.5</td><td rowspan="1" colspan="1">4.1–4.6</td><td rowspan="1" colspan="1">2.1–2.3</td><td rowspan="1" colspan="1">3.2–4.5</td><td rowspan="1" colspan="1">4.6</td><td rowspan="1" colspan="1">2.9–3.3</td><td rowspan="1" colspan="1">–</td></tr><tr><td rowspan="1" colspan="1"><abbrev xmlns:xlink="http://www.w3.org/1999/xlink" xlink:title="head lengths" id="ABBRID0EZ2AG" xlink:type="simple">HL</abbrev>/SNL</td><td rowspan="1" colspan="1">6.5–7.8</td><td rowspan="1" colspan="1">6.1–6.8</td><td rowspan="1" colspan="1">5.4–6.1</td><td rowspan="1" colspan="1">4.9–5.1</td><td rowspan="1" colspan="1">5.1–7.3</td><td rowspan="1" colspan="1">6.9</td><td rowspan="1" colspan="1">5.9–8.0</td><td rowspan="1" colspan="1">5.8–7.2</td></tr><tr><td rowspan="1" colspan="1"><abbrev xmlns:xlink="http://www.w3.org/1999/xlink" xlink:title="head lengths" id="ABBRID0E13AG" xlink:type="simple">HL</abbrev>/UJL</td><td rowspan="1" colspan="1">3.8–4.3</td><td rowspan="1" colspan="1">3.2–3.6</td><td rowspan="1" colspan="1">3.2–3.8</td><td rowspan="1" colspan="1">2.3</td><td rowspan="1" colspan="1">2.4–3.6</td><td rowspan="1" colspan="1">4.0</td><td rowspan="1" colspan="1">3.4–4.4</td><td rowspan="1" colspan="1">–</td></tr><tr><td rowspan="1" colspan="9">
                      <bold>Meristics</bold>
                    </td></tr><tr><td rowspan="1" colspan="1">
                      <abbrev xmlns:xlink="http://www.w3.org/1999/xlink" xlink:title="supraorbital pores" id="ABBRID0EC5AG" xlink:type="simple">SO</abbrev>
                    </td><td rowspan="1" colspan="1">1 + 3</td><td rowspan="1" colspan="1">1 + 3</td><td rowspan="1" colspan="1">1 + 4</td><td rowspan="1" colspan="1">1 + 4</td><td rowspan="1" colspan="1">1 + 4</td><td rowspan="1" colspan="1">–</td><td rowspan="1" colspan="1">1 + 3</td><td rowspan="1" colspan="1">1 + 3</td></tr><tr><td rowspan="1" colspan="1">
                      <abbrev xmlns:xlink="http://www.w3.org/1999/xlink" xlink:title="preoperculomandibular pores" id="ABBRID0ED6AG" xlink:type="simple">POM</abbrev>
                    </td><td rowspan="1" colspan="1">5 (rarely 6) + 2</td><td rowspan="1" colspan="1">5 or 6 + 2</td><td rowspan="1" colspan="1">5 + 2</td><td rowspan="1" colspan="1">6 + 2</td><td rowspan="1" colspan="1">4–5 + 2</td><td rowspan="1" colspan="1">–</td><td rowspan="1" colspan="1">4–6 + 2</td><td rowspan="1" colspan="1">5 + 2</td></tr><tr><td rowspan="1" colspan="1">
                      <abbrev xmlns:xlink="http://www.w3.org/1999/xlink" xlink:title="pores before dorsal-fin origin" id="ABBRID0EEABG" xlink:type="simple">PDLL</abbrev>
                    </td><td rowspan="1" colspan="1">13–17</td><td rowspan="1" colspan="1">13–16</td><td rowspan="1" colspan="1">13–14*</td><td rowspan="1" colspan="1">–</td><td rowspan="1" colspan="1">11–14</td><td rowspan="1" colspan="1">–</td><td rowspan="1" colspan="1">14–17</td><td rowspan="1" colspan="1">–</td></tr><tr><td rowspan="1" colspan="1">
                      <abbrev xmlns:xlink="http://www.w3.org/1999/xlink" xlink:title="pores before anal-fin origin" id="ABBRID0EFBBG" xlink:type="simple">PALL</abbrev>
                    </td><td rowspan="1" colspan="1">62–65</td><td rowspan="1" colspan="1">61–64</td><td rowspan="1" colspan="1">69–71</td><td rowspan="1" colspan="1">78</td><td rowspan="1" colspan="1">69–71</td><td rowspan="1" colspan="1">–</td><td rowspan="1" colspan="1">59–64</td><td rowspan="1" colspan="1">65–66</td></tr><tr><td rowspan="1" colspan="1">Protrusion number</td><td rowspan="1" colspan="1">2 (rarely 1)</td><td rowspan="1" colspan="1">1 (rarely 2)</td><td rowspan="1" colspan="1">1</td><td rowspan="1" colspan="1">0</td><td rowspan="1" colspan="1">2</td><td rowspan="1" colspan="1">1</td><td rowspan="1" colspan="1">2 (rarely 1)</td><td rowspan="1" colspan="1">2</td></tr><tr><td rowspan="1" colspan="1"><abbrev xmlns:xlink="http://www.w3.org/1999/xlink" xlink:title="Mean vertebral formula" id="ABBRID0ECDBG" xlink:type="simple">MVF</abbrev>(<abbrev xmlns:xlink="http://www.w3.org/1999/xlink" xlink:title="vertebral formula" id="ABBRID0EGDBG" xlink:type="simple">VF</abbrev>)</td><td rowspan="1" colspan="1">14-62-202</td><td rowspan="1" colspan="1">15-62-192</td><td rowspan="1" colspan="1">11-69-210</td><td rowspan="1" colspan="1">21–76–206</td><td rowspan="1" colspan="1">11–70–217</td><td rowspan="1" colspan="1">13–72–214</td><td rowspan="1" colspan="1">15–63–197</td><td rowspan="1" colspan="1">14–64–182</td></tr><tr><td rowspan="1" colspan="1">TV</td><td rowspan="1" colspan="1">199–207</td><td rowspan="1" colspan="1">190–196</td><td rowspan="1" colspan="1">206–214</td><td rowspan="1" colspan="1">204–208</td><td rowspan="1" colspan="1">214–221</td><td rowspan="1" colspan="1">214</td><td rowspan="1" colspan="1">195–199</td><td rowspan="1" colspan="1">178–184</td></tr><tr><td rowspan="1" colspan="9">
                      <bold>Morphology</bold>
                    </td></tr><tr><td rowspan="1" colspan="1">Skin condition</td><td rowspan="1" colspan="1">wrinkled</td><td rowspan="1" colspan="1">wrinkled</td><td rowspan="1" colspan="1">wrinkled</td><td rowspan="1" colspan="1">smooth</td><td rowspan="1" colspan="1">wrinkled</td><td rowspan="1" colspan="1">–</td><td rowspan="1" colspan="1">wrinkled</td><td rowspan="1" colspan="1">smooth</td></tr><tr><td rowspan="1" colspan="1">Body coloration</td><td rowspan="1" colspan="1">brown, bicolored</td><td rowspan="1" colspan="1">dark gray</td><td rowspan="1" colspan="1">dark olive brown</td><td rowspan="1" colspan="1">dark gray</td><td rowspan="1" colspan="1">black to dark brown</td><td rowspan="1" colspan="1">–</td><td rowspan="1" colspan="1">brown, bicolored</td><td rowspan="1" colspan="1">brown</td></tr><tr><td rowspan="1" colspan="1">Data sources</td><td rowspan="1" colspan="1">1</td><td rowspan="1" colspan="1">1</td><td rowspan="1" colspan="1">2, 3*</td><td rowspan="1" colspan="1">1, 4</td><td rowspan="1" colspan="1">1</td><td rowspan="1" colspan="1">2</td><td rowspan="1" colspan="1">1</td><td rowspan="1" colspan="1">1, 5</td></tr></tbody></table></table-wrap></tp:treatment-sec><ref-list><ref id="B25"><mixed-citation xmlns:xlink="http://www.w3.org/1999/xlink" xlink:type="simple"><person-group><name name-style="western"><surname>Mishra</surname><given-names>SS</given-names></name><name name-style="western"><surname>Mohapatra</surname><given-names>A</given-names></name><name name-style="western"><surname>Ray</surname><given-names>D</given-names></name><name name-style="western"><surname>Mohanty</surname><given-names>SR</given-names></name><name name-style="western"><surname>Tudu</surname><given-names>PC</given-names></name></person-group> (<year>2019</year>) <article-title><italic><tp:taxon-name><tp:taxon-name-part taxon-name-part-type="genus">Ophichthus</tp:taxon-name-part><tp:taxon-name-part taxon-name-part-type="species">chilkensis</tp:taxon-name-part></tp:taxon-name></italic> Chaudhuri, 1916 (<tp:taxon-name><tp:taxon-name-part taxon-name-part-type="order">Anguilliformes</tp:taxon-name-part></tp:taxon-name>: <tp:taxon-name><tp:taxon-name-part taxon-name-part-type="family">Ophichthidae</tp:taxon-name-part></tp:taxon-name>) – resurrection as a valid species from India, with re-description.</article-title><source>Zootaxa</source><volume>4586</volume>: <fpage>194</fpage>–<lpage>200</lpage>. <ext-link xlink:href="10.11646/zootaxa.4586.1.13" ext-link-type="doi" xlink:type="simple">https://doi.org/10.11646/zootaxa.4586.1.13</ext-link></mixed-citation></ref><ref id="B19"><mixed-citation xmlns:xlink="http://www.w3.org/1999/xlink" xlink:type="simple"><person-group><name name-style="western"><surname>McCosker</surname><given-names>JE</given-names></name></person-group> (<year>2010</year>) <article-title>Deepwater Indo-Pacific species of the snake-eel genus <italic><tp:taxon-name><tp:taxon-name-part taxon-name-part-type="genus">Ophichthus</tp:taxon-name-part></tp:taxon-name></italic> (<tp:taxon-name><tp:taxon-name-part taxon-name-part-type="order">Anguilliformes</tp:taxon-name-part></tp:taxon-name>: <tp:taxon-name><tp:taxon-name-part taxon-name-part-type="family">Ophichthidae</tp:taxon-name-part></tp:taxon-name>), with the description of nine new species.</article-title><source>Zootaxa</source><volume>2505</volume>: <fpage>1</fpage>–<lpage>39</lpage>. <ext-link xlink:href="10.11646/zootaxa.2505.1.1" ext-link-type="doi" xlink:type="simple">https://doi.org/10.11646/zootaxa.2505.1.1</ext-link></mixed-citation></ref><ref id="B16"><mixed-citation xmlns:xlink="http://www.w3.org/1999/xlink" xlink:type="simple"><person-group><name name-style="western"><surname>Lee</surname><given-names>C-L</given-names></name><name name-style="western"><surname>Asano</surname><given-names>H</given-names></name></person-group> (<year>1997</year>) <article-title>A new ophichthid eel, <italic><tp:taxon-name><tp:taxon-name-part taxon-name-part-type="genus">Ophichthus</tp:taxon-name-part><tp:taxon-name-part taxon-name-part-type="species">rotundus</tp:taxon-name-part></tp:taxon-name></italic> (<tp:taxon-name><tp:taxon-name-part taxon-name-part-type="family">Ophichthidae</tp:taxon-name-part></tp:taxon-name>, <tp:taxon-name><tp:taxon-name-part taxon-name-part-type="order">Anguilliformes</tp:taxon-name-part></tp:taxon-name>) from Korea.</article-title><source>Korean Journal of Biological Sciences</source><volume>1</volume>: <fpage>549</fpage>–<lpage>552</lpage>.</mixed-citation></ref></ref-list></tp:taxon-treatment>
