# Supplementary material for: ﻿Two new snake eels (Anguilliformes, Ophichthidae, Ophichthus) from Viet Nam, with redescriptions of O.macrochir (Bleeker) and O.rutidoderma (Bleeker)
Source: Zookeys. 2025 Mar 13;1231:311–29. doi: 10.3897/zookeys.1231.137323 (PMC11926612; doi:10.3897/zookeys.1231.137323)
Supplement: XML Treatment for Ophichthus macrochir [file zookeys.1231.137323-treatment3.xml]

<!DOCTYPE tp:taxon-treatment
  PUBLIC "-//TaxonX//DTD Taxonomic Treatment Publishing DTD v0 20100105//EN" "tax-treatment-NSO.dtd">
<tp:taxon-treatment xmlns:tp="http://www.plazi.org/taxpub"><tp:treatment-meta><kwd-group><label>Taxon classification</label><kwd>
                <named-content content-type="kingdom">Animalia</named-content>
              </kwd><kwd>
                <named-content content-type="order">Anguilliformes</named-content>
              </kwd><kwd>
                <named-content content-type="family">Ophichthidae</named-content>
              </kwd></kwd-group><mixed-citation publication-type="journal"><person-group><name><surname>Vo</surname><given-names>Quang Van</given-names></name><name><surname>Hibino</surname><given-names>Yusuke</given-names></name><name><surname>Ho</surname><given-names>Hsuan-Ching</given-names></name><name><surname>Le</surname><given-names>Thao Thu Thi</given-names></name><name><surname>Seah</surname><given-names>Ying Giat</given-names></name></person-group><article-title>﻿Two new snake eels (<tp:taxon-name><tp:taxon-name-part taxon-name-part-type="order">Anguilliformes</tp:taxon-name-part></tp:taxon-name>, <tp:taxon-name><tp:taxon-name-part taxon-name-part-type="family">Ophichthidae</tp:taxon-name-part></tp:taxon-name>, <italic><tp:taxon-name><tp:taxon-name-part taxon-name-part-type="genus" reg="Ophichthus">Ophichthus</tp:taxon-name-part></tp:taxon-name></italic>) from Viet Nam, with redescriptions of <italic><tp:taxon-name><tp:taxon-name-part taxon-name-part-type="genus" reg="Ophichthus">O.</tp:taxon-name-part><tp:taxon-name-part taxon-name-part-type="species" reg="macrochir">macrochir</tp:taxon-name-part></tp:taxon-name></italic> (Bleeker) and <italic><tp:taxon-name><tp:taxon-name-part taxon-name-part-type="genus" reg="Ophichthus">O.</tp:taxon-name-part><tp:taxon-name-part taxon-name-part-type="species" reg="rutidoderma">rutidoderma</tp:taxon-name-part></tp:taxon-name></italic> (Bleeker)</article-title><source>Zookeys</source><day>13</day><month>03</month><year>2025</year><volume>1231</volume><fpage>311</fpage><lpage>329</lpage><pub-id pub-id-type="doi">10.3897/zookeys.1231.137323</pub-id></mixed-citation></tp:treatment-meta><tp:nomenclature><label>﻿</label><tp:taxon-name>
              <object-id xmlns:xlink="http://www.w3.org/1999/xlink" content-type="arpha" xlink:type="simple">EEA36C79-2A2B-5220-A5DE-CE5C030E9A28</object-id>
              <tp:taxon-name-part taxon-name-part-type="genus" reg="Ophichthus">Ophichthus</tp:taxon-name-part>
              <tp:taxon-name-part taxon-name-part-type="species" reg="macrochir">macrochir</tp:taxon-name-part>
            </tp:taxon-name><tp:taxon-authority>(Bleeker, 1852)</tp:taxon-authority><xref ref-type="fig" rid="F5">Fig. 5</xref><xref ref-type="table" rid="T1">, Tables 1</xref><xref ref-type="table" rid="T2">, 2 English name: Bigfin Snake Eel Chinese name: 大鰭蛇鰻</xref><tp:nomenclature-citation-list><tp:nomenclature-citation><tp:taxon-name>
                  <tp:taxon-name-part taxon-name-part-type="genus" reg="Ophisurus">Ophisurus</tp:taxon-name-part>
                  <tp:taxon-name-part taxon-name-part-type="species" reg="macrochir">macrochir</tp:taxon-name-part>
                </tp:taxon-name><comment>Bleeker, 1852: 26 (type locality: Jakarta, Java, Indonesia).</comment></tp:nomenclature-citation><tp:nomenclature-citation><tp:taxon-name>
                  <tp:taxon-name-part taxon-name-part-type="genus" reg="Ophisurus">Ophisurus</tp:taxon-name-part>
                  <tp:taxon-name-part taxon-name-part-type="species" reg="woosuitingi">woosuitingi</tp:taxon-name-part>
                </tp:taxon-name><comment>Chen, 1929: 22, pl. 2 (type locality: Ying Khou, Kwangtung, China).</comment></tp:nomenclature-citation></tp:nomenclature-citation-list></tp:nomenclature><tp:treatment-sec sec-type="material" id="SECID0ECDAI"><title>Material examined.</title><p>Eight specimens, 324–824 mm <abbrev xmlns:xlink="http://www.w3.org/1999/xlink" xlink:title="Total lengths" id="ABBRID0EIDAI" xlink:type="simple">TL</abbrev>: <named-content xmlns:xlink="http://www.w3.org/1999/xlink" content-type="dwc:institutional_code" xlink:title="Natural History Museum, London" xlink:href="http://grbio.org/institution/natural-history-museum-london" xlink:type="simple">BMNH</named-content> 1867.11.28.262 (Bleeker specimen), 501 mm <abbrev xmlns:xlink="http://www.w3.org/1999/xlink" xlink:title="Total lengths" id="ABBRID0EQDAI" xlink:type="simple">TL</abbrev>, Jakarta, Java, Indonesia; CAS 52580, 324 mm <abbrev xmlns:xlink="http://www.w3.org/1999/xlink" xlink:title="Total lengths" id="ABBRID0EUDAI" xlink:type="simple">TL</abbrev>, Dumaguete, Negros, Philippines • CAS 233838, 631 mm <abbrev xmlns:xlink="http://www.w3.org/1999/xlink" xlink:title="Total lengths" id="ABBRID0EYDAI" xlink:type="simple">TL</abbrev>, Lagoon of Apulit Island, northern Palawan, Philippines • <named-content xmlns:xlink="http://www.w3.org/1999/xlink" content-type="dwc:institutional_code" xlink:title="Kitakyushu Museum of Natural History and Human History" xlink:href="http://grbio.org/institution/kitakyushu-museum-and-institute-natural-history" xlink:type="simple">KMNH VR</named-content> 100261, 659 mm <abbrev xmlns:xlink="http://www.w3.org/1999/xlink" xlink:title="Total lengths" id="ABBRID0EAEAI" xlink:type="simple">TL</abbrev>, Dong-gang, Taiwan • NMMB-P23577, 646 mm <abbrev xmlns:xlink="http://www.w3.org/1999/xlink" xlink:title="Total lengths" id="ABBRID0EEEAI" xlink:type="simple">TL</abbrev>, Ke-tzu-liao, Kaohsiung, Taiwan • NMMB-P24692, 356 mm <abbrev xmlns:xlink="http://www.w3.org/1999/xlink" xlink:title="Total lengths" id="ABBRID0EIEAI" xlink:type="simple">TL</abbrev>, Dong-gang, Taiwan • NMMB-P36831, 626 mm <abbrev xmlns:xlink="http://www.w3.org/1999/xlink" xlink:title="Total lengths" id="ABBRID0EMEAI" xlink:type="simple">TL</abbrev>, Ke-tzu-liao, Kaohsiung, Taiwan • <abbrev xmlns:xlink="http://www.w3.org/1999/xlink" xlink:title="Institute of Oceanography, Nha Trang" id="ABBRID0EQEAI" xlink:type="simple">OIM-E</abbrev>.55830, 544 mm <abbrev xmlns:xlink="http://www.w3.org/1999/xlink" xlink:title="Total lengths" id="ABBRID0EUEAI" xlink:type="simple">TL</abbrev>, Kỳ Hà market (ca <named-content xmlns:xlink="http://www.w3.org/1999/xlink" content-type="dwc:verbatimCoordinates" xlink:type="simple"><named-content content-type="geo-json" specific-use="{&#34;type&#34;:&#34;Point&#34;,&#34;coordinates&#34;:[108.683611,15.472222]}" id="NCID0E2EAI" xlink:type="simple">15°28'20"N, 108°41'01"E</named-content></named-content>), Tam Kỳ, Quảng Nam, Vietnam; <abbrev xmlns:xlink="http://www.w3.org/1999/xlink" xlink:title="Institute of Oceanography, Nha Trang" id="ABBRID0EAFAI" xlink:type="simple">OIM-E</abbrev>.558331, ~ 824 mm <abbrev xmlns:xlink="http://www.w3.org/1999/xlink" xlink:title="Total lengths" id="ABBRID0EEFAI" xlink:type="simple">TL</abbrev> (tail is broken), Đồng Hòa, Cần Giờ, Hồ Chí Minh city, Vietnam.</p><fig id="F5" position="float" orientation="portrait"><object-id xmlns:xlink="http://www.w3.org/1999/xlink" content-type="doi" xlink:type="simple">10.3897/zookeys.1231.137323.figure5</object-id><object-id xmlns:xlink="http://www.w3.org/1999/xlink" content-type="arpha" xlink:type="simple">FB46065E-5DAB-5550-B34B-F5855C7C6F3A</object-id><label>Figure 5.</label><caption><p><italic><tp:taxon-name><tp:taxon-name-part taxon-name-part-type="genus" reg="Ophichthus">Ophichthus</tp:taxon-name-part><tp:taxon-name-part taxon-name-part-type="species" reg="macrochir">macrochir</tp:taxon-name-part></tp:taxon-name></italic> (Bleeker, 1852), NMMB-P23577, 646 mm <abbrev xmlns:xlink="http://www.w3.org/1999/xlink" xlink:title="Total lengths" id="ABBRID0E2FAI" xlink:type="simple">TL</abbrev>; preserved specimen <bold>a</bold> whole fish. Close-ups of head view from lateral side (<bold>b</bold>), view from dorsal (<bold>c</bold>) and view from ventral (<bold>d</bold>).</p></caption><graphic xmlns:xlink="http://www.w3.org/1999/xlink" xlink:href="zookeys-1231-311_article-137323__-g005.jpg" position="float" orientation="portrait" xlink:type="simple" id="oo_1279408.jpg"><uri content-type="original_file" xlink:type="simple">https://binary.pensoft.net/fig/1279408</uri></graphic></fig></tp:treatment-sec><tp:treatment-sec sec-type="diagnosis" id="SECID0EMGAI"><title>Diagnosis.</title><p>An elongate <italic><tp:taxon-name><tp:taxon-name-part taxon-name-part-type="genus" reg="Ophichthus">Ophichthus</tp:taxon-name-part></tp:taxon-name></italic> with the following combination of characters: body strongly wrinkled; head length 5.0–6.7% <abbrev xmlns:xlink="http://www.w3.org/1999/xlink" xlink:title="Total lengths" id="ABBRID0EZGAI" xlink:type="simple">TL</abbrev>; tail length 62.5–69.3% <abbrev xmlns:xlink="http://www.w3.org/1999/xlink" xlink:title="Total lengths" id="ABBRID0E4GAI" xlink:type="simple">TL</abbrev>; two protrusions along upper lip; dorsal-fin origin at approximately same vertical through pectoral-fin tip; <abbrev xmlns:xlink="http://www.w3.org/1999/xlink" xlink:title="supraorbital pores" id="ABBRID0EBHAI" xlink:type="simple">SO</abbrev> 1 + 4, <abbrev xmlns:xlink="http://www.w3.org/1999/xlink" xlink:title="preoperculomandibular pores" id="ABBRID0EFHAI" xlink:type="simple">POM</abbrev> 4–5 (usually 5) + 2; teeth on maxilla mostly uniserial, on mandible biserial; teeth on vomer bi- or triserial; body uniformly black to dark brown; dorsal and anal fins dark gray to black; total vertebrae 214–221, <abbrev xmlns:xlink="http://www.w3.org/1999/xlink" xlink:title="Mean vertebral formula" id="ABBRID0EJHAI" xlink:type="simple">MVF</abbrev> 11-70-217.</p></tp:treatment-sec><tp:treatment-sec sec-type="distribution" id="SECID0ENHAI"><title>Distribution.</title><p>Thailand (Gulf of Thailand), Indonesia (Java and Sumatra), Vietnam, Philippines, southern China, Taiwan, and Japan (larva only in Japan). Usually occurring in shallow water above 25 m, but specimens from Taiwan were possibly collected deeper than 100 m.</p></tp:treatment-sec><tp:treatment-sec sec-type="remarks" id="SECID0ESHAI"><title>Remarks.</title><p>We have not examined the holotype (RMNH.PISC.7174) directly; however, <xref ref-type="bibr" rid="B20">McCosker (2022)</xref> noted the <abbrev xmlns:xlink="http://www.w3.org/1999/xlink" xlink:title="Mean vertebral formula" id="ABBRID0E3HAI" xlink:type="simple">MVF</abbrev> of that holotype <italic><tp:taxon-name><tp:taxon-name-part taxon-name-part-type="genus" reg="Ophichthus">O.</tp:taxon-name-part><tp:taxon-name-part taxon-name-part-type="species" reg="macrochir">macrochir</tp:taxon-name-part></tp:taxon-name></italic> is 11/70/221, the only available data for the holotype. <xref ref-type="bibr" rid="B21">McCosker and Ho (2015)</xref> provided the range of the total number of vertebrae of the species as 207–218 in the key based on specimens collected from Taiwan. <italic><tp:taxon-name><tp:taxon-name-part taxon-name-part-type="genus" reg="Ophichthus">Ophichthus</tp:taxon-name-part><tp:taxon-name-part taxon-name-part-type="species" reg="macrochir">macrochir</tp:taxon-name-part></tp:taxon-name></italic> has been recorded from several regions with morphological information (cf. <xref ref-type="bibr" rid="B1">Allen and Erdmann 2012</xref>; <xref ref-type="bibr" rid="B9">Hibino 2019</xref>; <xref ref-type="bibr" rid="B20">McCosker 2022</xref>), but diagnostic characters were uncertain. In addition, some elongate species have been described or redescribed as valid species in recent years (e.g., <xref ref-type="bibr" rid="B25">Mishra et al. 2019</xref>; this study). Based on only our examination and vertebral information of the holotype, a new diagnosis is provided herein.</p><p><italic><tp:taxon-name><tp:taxon-name-part taxon-name-part-type="genus" reg="Ophisurus">Ophisurus</tp:taxon-name-part><tp:taxon-name-part taxon-name-part-type="species" reg="woosuitingi">woosuitingi</tp:taxon-name-part></tp:taxon-name></italic> Chen, 1929 was originally described based on a single specimen collected from Kwangtung, southern China. We could not access the holotype of <italic><tp:taxon-name><tp:taxon-name-part taxon-name-part-type="genus" reg="Ophisurus">O.</tp:taxon-name-part><tp:taxon-name-part taxon-name-part-type="species" reg="woosuitingi">woosuitingi</tp:taxon-name-part></tp:taxon-name></italic>, but the description includes detailed information on its morphological features, with good illustrations of the head and anterior trunk. According to <xref ref-type="bibr" rid="B5">Chen (1929)</xref>, the species has the following morphological features: strongly wrinkled body; head 6.0% <abbrev xmlns:xlink="http://www.w3.org/1999/xlink" xlink:title="Total lengths" id="ABBRID0EGKAI" xlink:type="simple">TL</abbrev>; body depth 1.4% <abbrev xmlns:xlink="http://www.w3.org/1999/xlink" xlink:title="Total lengths" id="ABBRID0EKKAI" xlink:type="simple">TL</abbrev> (70.8 in <abbrev xmlns:xlink="http://www.w3.org/1999/xlink" xlink:title="Total lengths" id="ABBRID0EOKAI" xlink:type="simple">TL</abbrev>); eye 6.2% <abbrev xmlns:xlink="http://www.w3.org/1999/xlink" xlink:title="head lengths" id="ABBRID0ESKAI" xlink:type="simple">HL</abbrev>; snout 18.7% <abbrev xmlns:xlink="http://www.w3.org/1999/xlink" xlink:title="head lengths" id="ABBRID0EWKAI" xlink:type="simple">HL</abbrev>; pectoral-fin length ~ 20% <abbrev xmlns:xlink="http://www.w3.org/1999/xlink" xlink:title="head lengths" id="ABBRID0E1KAI" xlink:type="simple">HL</abbrev>; dorsal-fin origin slightly behind the tip of the pectoral fin; <abbrev xmlns:xlink="http://www.w3.org/1999/xlink" xlink:title="supraorbital pores" id="ABBRID0E5KAI" xlink:type="simple">SO</abbrev> ?1 (ethmoid not obvious) + 4, <abbrev xmlns:xlink="http://www.w3.org/1999/xlink" xlink:title="preoperculomandibular pores" id="ABBRID0ECLAI" xlink:type="simple">POM</abbrev> 5 + 2; preanal lateral-line pores 68; teeth on maxilla mostly uniserial, on mandible biserial; teeth on vomer bi- or triserial; body color uniformly blackish. It is evident that <italic><tp:taxon-name><tp:taxon-name-part taxon-name-part-type="genus" reg="Ophisurus">O.</tp:taxon-name-part><tp:taxon-name-part taxon-name-part-type="species" reg="woosuitingi">woosuitingi</tp:taxon-name-part></tp:taxon-name></italic> is a junior synonym of <italic><tp:taxon-name><tp:taxon-name-part taxon-name-part-type="genus" reg="Ophichthus">O.</tp:taxon-name-part><tp:taxon-name-part taxon-name-part-type="species" reg="macrochir">macrochir</tp:taxon-name-part></tp:taxon-name></italic>, although <xref ref-type="bibr" rid="B32">Tang and Zhang (2004)</xref> considered this name to be valid and separated it from <italic><tp:taxon-name><tp:taxon-name-part taxon-name-part-type="genus" reg="Ophichthus">O.</tp:taxon-name-part><tp:taxon-name-part taxon-name-part-type="species" reg="macrochir">macrochir</tp:taxon-name-part></tp:taxon-name></italic>.</p><p>Based on our extensive examination of <italic><tp:taxon-name><tp:taxon-name-part taxon-name-part-type="genus" reg="Ophichthus">O.</tp:taxon-name-part><tp:taxon-name-part taxon-name-part-type="species" reg="macrochir">macrochir</tp:taxon-name-part></tp:taxon-name></italic>, including specimens from various localities in the northwestern Pacific, we were unable to differentiate it from the Indian species <italic><tp:taxon-name><tp:taxon-name-part taxon-name-part-type="genus" reg="Ophichthus">O.</tp:taxon-name-part><tp:taxon-name-part taxon-name-part-type="species" reg="chilkensis">chilkensis</tp:taxon-name-part></tp:taxon-name></italic> based on the counts and measurements except for the protrusions on the upper lip (1 vs 2; Table <xref ref-type="table" rid="T2">2</xref>). According to the redescription by <xref ref-type="bibr" rid="B25">Mishra et al. (2019)</xref>, differences in fin coloration can distinguish <italic><tp:taxon-name><tp:taxon-name-part taxon-name-part-type="genus" reg="Ophichthus">O.</tp:taxon-name-part><tp:taxon-name-part taxon-name-part-type="species" reg="chilkensis">chilkensis</tp:taxon-name-part></tp:taxon-name></italic> from <italic><tp:taxon-name><tp:taxon-name-part taxon-name-part-type="genus" reg="Ophichthus">O.</tp:taxon-name-part><tp:taxon-name-part taxon-name-part-type="species" reg="macrochir">macrochir</tp:taxon-name-part></tp:taxon-name></italic> (dark gray to black vs dull white with posterior 1/3 of anal fin dark). Our investigation shows that the distribution of <italic><tp:taxon-name><tp:taxon-name-part taxon-name-part-type="genus" reg="Ophichthus">O.</tp:taxon-name-part><tp:taxon-name-part taxon-name-part-type="species" reg="macrochir">macrochir</tp:taxon-name-part></tp:taxon-name></italic> is restricted to the western Pacific, and the Indian records of <italic><tp:taxon-name><tp:taxon-name-part taxon-name-part-type="genus" reg="Ophichthus">O.</tp:taxon-name-part><tp:taxon-name-part taxon-name-part-type="species" reg="macrochir">macrochir</tp:taxon-name-part></tp:taxon-name></italic> might have been misidentifications of <italic><tp:taxon-name><tp:taxon-name-part taxon-name-part-type="genus" reg="Ophichthus">O.</tp:taxon-name-part><tp:taxon-name-part taxon-name-part-type="species" reg="chilkensis">chilkensis</tp:taxon-name-part></tp:taxon-name></italic>.</p></tp:treatment-sec><tp:treatment-sec><!--Section generated to contain objects referenced in tp:taxon-treatment.--><table-wrap id="T1" position="float" orientation="portrait"><label>Table 1.</label><caption><p>Morphometric and meristic data of four elongate <italic><tp:taxon-name><tp:taxon-name-part taxon-name-part-type="genus" reg="Ophichthus">Ophichthus</tp:taxon-name-part></tp:taxon-name></italic> species.</p></caption><table id="TID0EUZAG" rules="all"><tbody><tr><th rowspan="2" colspan="1"/><th rowspan="1" colspan="3"><italic><tp:taxon-name><tp:taxon-name-part taxon-name-part-type="genus" reg="Ophichthus">O.</tp:taxon-name-part><tp:taxon-name-part taxon-name-part-type="species" reg="cuulongensis">cuulongensis</tp:taxon-name-part></tp:taxon-name></italic> sp. nov.</th><th rowspan="1" colspan="3"><italic><tp:taxon-name><tp:taxon-name-part taxon-name-part-type="genus" reg="Ophichthus">O.</tp:taxon-name-part><tp:taxon-name-part taxon-name-part-type="species" reg="nguyenorum">nguyenorum</tp:taxon-name-part></tp:taxon-name></italic> sp. nov.</th><th rowspan="1" colspan="2">
                      <italic>
                        <tp:taxon-name><tp:taxon-name-part taxon-name-part-type="genus" reg="Ophichthus">O.</tp:taxon-name-part><tp:taxon-name-part taxon-name-part-type="species" reg="macrochir">macrochir</tp:taxon-name-part></tp:taxon-name>
                      </italic>
                    </th><th rowspan="1" colspan="2">
                      <italic>
                        <tp:taxon-name><tp:taxon-name-part taxon-name-part-type="genus" reg="Ophichthus">O.</tp:taxon-name-part><tp:taxon-name-part taxon-name-part-type="species" reg="rutidoderma">rutidoderma</tp:taxon-name-part></tp:taxon-name>
                      </italic>
                    </th></tr><tr><th rowspan="1" colspan="1">Holotype</th><th rowspan="1" colspan="2">All types</th><th rowspan="1" colspan="1">Holotype</th><th rowspan="1" colspan="2">All types</th><th rowspan="1" colspan="2">Non-types</th><th rowspan="1" colspan="2">All types</th></tr><tr><td rowspan="1" colspan="1">Total length (mm)</td><td rowspan="1" colspan="1">904</td><td rowspan="1" colspan="1">547–998 (<italic>n</italic> = 58)</td><td rowspan="1" colspan="1"/><td rowspan="1" colspan="1">887</td><td rowspan="1" colspan="1">697–967 (<italic>n</italic> = 18)</td><td rowspan="1" colspan="1"/><td rowspan="1" colspan="1">324–823 (<italic>n</italic> = <italic>8</italic>)</td><td rowspan="1" colspan="1"/><td rowspan="1" colspan="1">415–867(<italic>n</italic> = 11)</td><td rowspan="1" colspan="1"/></tr><tr><td rowspan="1" colspan="1">
                      <bold>Proportions</bold>
                    </td><td rowspan="1" colspan="1"/><td rowspan="1" colspan="1">Mean (Range)</td><td rowspan="1" colspan="1">SD</td><td rowspan="1" colspan="1"/><td rowspan="1" colspan="1">Mean (Range)</td><td rowspan="1" colspan="1">SD</td><td rowspan="1" colspan="1">Mean (Range, n)</td><td rowspan="1" colspan="1">SD</td><td rowspan="1" colspan="1">Mean (Range, n)</td><td rowspan="1" colspan="1">SD</td></tr><tr><td rowspan="1" colspan="11">As % of <abbrev xmlns:xlink="http://www.w3.org/1999/xlink" xlink:title="Total lengths" id="ABBRID0EKMAE" xlink:type="simple">TL</abbrev></td></tr><tr><td rowspan="1" colspan="1">Head length</td><td rowspan="1" colspan="1">5.8</td><td rowspan="1" colspan="1">5.7 (5.2–6.2)</td><td rowspan="1" colspan="1">0.3</td><td rowspan="1" colspan="1">5.4</td><td rowspan="1" colspan="1">5.7 (5.4–6.2)</td><td rowspan="1" colspan="1">0.3</td><td rowspan="1" colspan="1">5.9 (5.6–6.7, 7)</td><td rowspan="1" colspan="1">0.4</td><td rowspan="1" colspan="1">6.3 (5.7–7.2, 8)</td><td rowspan="1" colspan="1">1.1</td></tr><tr><td rowspan="1" colspan="1">Preanal length</td><td rowspan="1" colspan="1">33.1</td><td rowspan="1" colspan="1">32.7 (31.3–34.6)</td><td rowspan="1" colspan="1">0.8</td><td rowspan="1" colspan="1">32.0</td><td rowspan="1" colspan="1">32.8 (31.4–33.5)</td><td rowspan="1" colspan="1">0.6</td><td rowspan="1" colspan="1">35.5 (31.0–37.4, 7)</td><td rowspan="1" colspan="1">1.6</td><td rowspan="1" colspan="1">33.1 (32.2–34.1, 8)</td><td rowspan="1" colspan="1">1.3</td></tr><tr><td rowspan="1" colspan="1">Trunk length</td><td rowspan="1" colspan="1">27.2</td><td rowspan="1" colspan="1">27.0 (25.3–28.5)</td><td rowspan="1" colspan="1">0.8</td><td rowspan="1" colspan="1">26.6</td><td rowspan="1" colspan="1">27.1 (25.9–28.0)</td><td rowspan="1" colspan="1">0.5</td><td rowspan="1" colspan="1">29.6 (25.2–31.7, 7)</td><td rowspan="1" colspan="1">1.6</td><td rowspan="1" colspan="1">26.8 (26.2–27.8, 8)</td><td rowspan="1" colspan="1">1.2</td></tr><tr><td rowspan="1" colspan="1">Tail length</td><td rowspan="1" colspan="1">66.9</td><td rowspan="1" colspan="1">67.3 (65.4–68.8)</td><td rowspan="1" colspan="1">0.8</td><td rowspan="1" colspan="1">68.0</td><td rowspan="1" colspan="1">67.2 (66.5–68.6)</td><td rowspan="1" colspan="1">0.6</td><td rowspan="1" colspan="1">64.5 (62.5–69.3, 7)</td><td rowspan="1" colspan="1">1.7</td><td rowspan="1" colspan="1">66.8 (65.7–67.5, 8)</td><td rowspan="1" colspan="1">1.2</td></tr><tr><td rowspan="1" colspan="1">Predorsal length</td><td rowspan="1" colspan="1">8.1</td><td rowspan="1" colspan="1">8.2 (7.1–9.5)</td><td rowspan="1" colspan="1">0.5</td><td rowspan="1" colspan="1">7.6</td><td rowspan="1" colspan="1">8.3 (7.6–8.7)</td><td rowspan="1" colspan="1">0.4</td><td rowspan="1" colspan="1">7.3 (6.7–7.9, 7)</td><td rowspan="1" colspan="1">0.4</td><td rowspan="1" colspan="1">8.7 (8.0–9.4, 8)</td><td rowspan="1" colspan="1">0.9</td></tr><tr><td rowspan="1" colspan="1">Body depth at gill opening</td><td rowspan="1" colspan="1">1.8</td><td rowspan="1" colspan="1">1.6 (1.5–1.8)</td><td rowspan="1" colspan="1">0.1</td><td rowspan="1" colspan="1">1.6</td><td rowspan="1" colspan="1">1.6 (1.6–1.7)</td><td rowspan="1" colspan="1">0.1</td><td rowspan="1" colspan="1">1.6 (1.5–1.8, 6)</td><td rowspan="1" colspan="1">0.1</td><td rowspan="1" colspan="1">1.9 (1.5–2.1, 8)</td><td rowspan="1" colspan="1">0.4</td></tr><tr><td rowspan="1" colspan="1">Body width at gill opening</td><td rowspan="1" colspan="1">1.4</td><td rowspan="1" colspan="1">1.5 (1.4–1.7)</td><td rowspan="1" colspan="1">0.1</td><td rowspan="1" colspan="1">1.5</td><td rowspan="1" colspan="1">1.5 (1.5–1.6)</td><td rowspan="1" colspan="1">0.0</td><td rowspan="1" colspan="1">1.4 (1.4–1.5, 3)</td><td rowspan="1" colspan="1">0.1</td><td rowspan="1" colspan="1">1.8 (1.6–2.3, 6)</td><td rowspan="1" colspan="1">0.5</td></tr><tr><td rowspan="1" colspan="1">Body depth at mid-anus</td><td rowspan="1" colspan="1">1.8</td><td rowspan="1" colspan="1">1.8 (1.6–2.0)</td><td rowspan="1" colspan="1">0.1</td><td rowspan="1" colspan="1">1.5</td><td rowspan="1" colspan="1">1.5 (1.5–1.6)</td><td rowspan="1" colspan="1">0.1</td><td rowspan="1" colspan="1">1.6 (1.3–1.8, 6)</td><td rowspan="1" colspan="1">0.2</td><td rowspan="1" colspan="1">2.2 (1.8–2.6, 8)</td><td rowspan="1" colspan="1">0.5</td></tr><tr><td rowspan="1" colspan="1">Body width at mid-anus</td><td rowspan="1" colspan="1">1.8</td><td rowspan="1" colspan="1">1.8 (1.6–2.0)</td><td rowspan="1" colspan="1">0.1</td><td rowspan="1" colspan="1">1.4</td><td rowspan="1" colspan="1">1.4 (1.4–1.5)</td><td rowspan="1" colspan="1">0.0</td><td rowspan="1" colspan="1">1.6 (1.5–1.9, 3)</td><td rowspan="1" colspan="1">0.3</td><td rowspan="1" colspan="1">2.2 (1.9–2.5, 6)</td><td rowspan="1" colspan="1">0.5</td></tr><tr><td rowspan="1" colspan="11">As % of <abbrev xmlns:xlink="http://www.w3.org/1999/xlink" xlink:title="head lengths" id="ABBRID0EEWAE" xlink:type="simple">HL</abbrev></td></tr><tr><td rowspan="1" colspan="1">Snout length</td><td rowspan="1" colspan="1">13.7</td><td rowspan="1" colspan="1">14.3 (12.9–15.3)</td><td rowspan="1" colspan="1">0.7</td><td rowspan="1" colspan="1">15.3</td><td rowspan="1" colspan="1">15.7 (14.6–16.4)</td><td rowspan="1" colspan="1">0.5</td><td rowspan="1" colspan="1">17.0 (13.8–19.8, 7)</td><td rowspan="1" colspan="1">1.7</td><td rowspan="1" colspan="1">15.0 (12.4–16.9, 8)</td><td rowspan="1" colspan="1">3.2</td></tr><tr><td rowspan="1" colspan="1">Eye diameter</td><td rowspan="1" colspan="1">6.8</td><td rowspan="1" colspan="1">6.8 (6.3–7.3)</td><td rowspan="1" colspan="1">0.3</td><td rowspan="1" colspan="1">5.9</td><td rowspan="1" colspan="1">6.2 (5.8–6.6)</td><td rowspan="1" colspan="1">0.2</td><td rowspan="1" colspan="1">7.1 (5.1–9.3, 7)</td><td rowspan="1" colspan="1">1.4</td><td rowspan="1" colspan="1">5.7 (4.0–7.1, 8)</td><td rowspan="1" colspan="1">2.2</td></tr><tr><td rowspan="1" colspan="1">Upper-jaw length</td><td rowspan="1" colspan="1">25.8</td><td rowspan="1" colspan="1">25.1 (23.3–26.4)</td><td rowspan="1" colspan="1">1.0</td><td rowspan="1" colspan="1">29.5</td><td rowspan="1" colspan="1">29.6 (28.1–31.1)</td><td rowspan="1" colspan="1">0.8</td><td rowspan="1" colspan="1">33.0 (28.1–41.9, 7)</td><td rowspan="1" colspan="1">3.4</td><td rowspan="1" colspan="1">27.4 (22.6–29.7, 8)</td><td rowspan="1" colspan="1">5.0</td></tr><tr><td rowspan="1" colspan="1">Low-jaw length</td><td rowspan="1" colspan="1">22.6</td><td rowspan="1" colspan="1">21.6 (19.0–23.1)</td><td rowspan="1" colspan="1">0.9</td><td rowspan="1" colspan="1">24.7</td><td rowspan="1" colspan="1">25.3 (24.7–26.3)</td><td rowspan="1" colspan="1">0.6</td><td rowspan="1" colspan="1">24.4 (24.2–24.9, 6)</td><td rowspan="1" colspan="1">0.9</td><td rowspan="1" colspan="1">24.2 (22.5–25.8, 2)</td><td rowspan="1" colspan="1">2.3</td></tr><tr><td rowspan="1" colspan="1">Gill-opening length</td><td rowspan="1" colspan="1">13.1</td><td rowspan="1" colspan="1">13.9 (12.5–15.9)</td><td rowspan="1" colspan="1">0.9</td><td rowspan="1" colspan="1">17.6</td><td rowspan="1" colspan="1">17.3 (16.5–18.0)</td><td rowspan="1" colspan="1">0.5</td><td rowspan="1" colspan="1">11.5 (7.4–17.4, 7)</td><td rowspan="1" colspan="1">4.6</td><td rowspan="1" colspan="1">15.1 (8.1–20.2, 8)</td><td rowspan="1" colspan="1">8.6</td></tr><tr><td rowspan="1" colspan="1">Interorbital width</td><td rowspan="1" colspan="1">12.7</td><td rowspan="1" colspan="1">13.3 (12.1–14.3)</td><td rowspan="1" colspan="1">0.6</td><td rowspan="1" colspan="1">13.00</td><td rowspan="1" colspan="1">13.2 (12.5–14.0)</td><td rowspan="1" colspan="1">0.4</td><td rowspan="1" colspan="1">13.2 (9.9–15.9, 7)</td><td rowspan="1" colspan="1">1.5</td><td rowspan="1" colspan="1">13.4 (11.8–16.1, 8)</td><td rowspan="1" colspan="1">3.1</td></tr><tr><td rowspan="1" colspan="1">Isthmus width</td><td rowspan="1" colspan="1">19.4</td><td rowspan="1" colspan="1">17.9 (15.8–19.9)</td><td rowspan="1" colspan="1">0.9</td><td rowspan="1" colspan="1">15.3</td><td rowspan="1" colspan="1">15.0 (14.1–16.0)</td><td rowspan="1" colspan="1">0.6</td><td rowspan="1" colspan="1">18.5 (16.6–20.7, 6)</td><td rowspan="1" colspan="1">1.8</td><td rowspan="1" colspan="1">16.8 (14.6–19.0, 2)</td><td rowspan="1" colspan="1">3.1</td></tr><tr><td rowspan="1" colspan="1">Pectoral-fin length</td><td rowspan="1" colspan="1">25.8</td><td rowspan="1" colspan="1">29.2 (22.9–34.1)</td><td rowspan="1" colspan="1">2.5</td><td rowspan="1" colspan="1">31.2</td><td rowspan="1" colspan="1">31.0 (28.4–33.6)</td><td rowspan="1" colspan="1">1.7</td><td rowspan="1" colspan="1">29.3 (27.0–32.9, 7)</td><td rowspan="1" colspan="1">4.6</td><td rowspan="1" colspan="1">30.3 (28.1–32.9, 7)</td><td rowspan="1" colspan="1">3.4</td></tr><tr><td rowspan="1" colspan="1">
                      <bold>Counts</bold>
                    </td><td rowspan="1" colspan="1">–</td><td rowspan="1" colspan="1"><italic>n</italic> = 46</td><td rowspan="1" colspan="1">–</td><td rowspan="1" colspan="1">–</td><td rowspan="1" colspan="1"><italic>n</italic> = 18</td><td rowspan="1" colspan="1">–</td><td rowspan="1" colspan="1"><italic>n</italic> = 3</td><td rowspan="1" colspan="1">–</td><td rowspan="1" colspan="1"><italic>n</italic> = 9</td><td rowspan="1" colspan="1">–</td></tr><tr><td rowspan="1" colspan="1">
                      <abbrev xmlns:xlink="http://www.w3.org/1999/xlink" xlink:title="pores before anal-fin origin" id="ABBRID0EOAAG" xlink:type="simple">PALL</abbrev>
                    </td><td rowspan="1" colspan="1">62</td><td rowspan="1" colspan="1">63 (62–65)</td><td rowspan="1" colspan="1">–</td><td rowspan="1" colspan="1">62</td><td rowspan="1" colspan="1">62 (61–64)</td><td rowspan="1" colspan="1">–</td><td rowspan="1" colspan="1">71 (70–73)</td><td rowspan="1" colspan="1">–</td><td rowspan="1" colspan="1">63 (59–67)</td><td rowspan="1" colspan="1">–</td></tr><tr><td rowspan="1" colspan="1">Predorsal vertebrae</td><td rowspan="1" colspan="1">15</td><td rowspan="1" colspan="1">14 (12–17)</td><td rowspan="1" colspan="1">–</td><td rowspan="1" colspan="1">15</td><td rowspan="1" colspan="1">15 (13–17)</td><td rowspan="1" colspan="1">–</td><td rowspan="1" colspan="1">11 (11–12)</td><td rowspan="1" colspan="1">–</td><td rowspan="1" colspan="1">16 (14–16)</td><td rowspan="1" colspan="1">–</td></tr><tr><td rowspan="1" colspan="1">Preanal vertebrae</td><td rowspan="1" colspan="1">63</td><td rowspan="1" colspan="1">62 (60–64)</td><td rowspan="1" colspan="1">–</td><td rowspan="1" colspan="1">63</td><td rowspan="1" colspan="1">62 (61–64)</td><td rowspan="1" colspan="1">–</td><td rowspan="1" colspan="1">70 (69–71)</td><td rowspan="1" colspan="1">–</td><td rowspan="1" colspan="1">63 (60–68)</td><td rowspan="1" colspan="1">–</td></tr><tr><td rowspan="1" colspan="1">Total vertebrae</td><td rowspan="1" colspan="1">201</td><td rowspan="1" colspan="1">202 (199–207)</td><td rowspan="1" colspan="1">–</td><td rowspan="1" colspan="1">192</td><td rowspan="1" colspan="1">192 (190–196)</td><td rowspan="1" colspan="1">–</td><td rowspan="1" colspan="1">217(214–221)</td><td rowspan="1" colspan="1">–</td><td rowspan="1" colspan="1">195 (191–199)</td><td rowspan="1" colspan="1">–</td></tr></tbody></table></table-wrap><table-wrap id="T2" position="float" orientation="portrait"><label>Table 2.</label><caption><p>Selected morphological and meristic characteristics of eight elongate <italic><tp:taxon-name><tp:taxon-name-part taxon-name-part-type="genus" reg="Ophichthus">Ophichthus</tp:taxon-name-part></tp:taxon-name></italic> species. Data source: 1. This study; 2. <xref ref-type="bibr" rid="B25">Mishra et al. 2019</xref>; 3. Kodeeswaran et al. 2023; 4. <xref ref-type="bibr" rid="B19">McCosker 2010</xref>; 5. <xref ref-type="bibr" rid="B16">Lee and Asano 1997</xref>.</p></caption><table id="TID0EMBAI" rules="all"><tbody><tr><th rowspan="1" colspan="1"/><th rowspan="1" colspan="1"><italic><tp:taxon-name><tp:taxon-name-part taxon-name-part-type="genus" reg="Ophichthus">O.</tp:taxon-name-part><tp:taxon-name-part taxon-name-part-type="species" reg="cuulongensis">cuulongensis</tp:taxon-name-part></tp:taxon-name></italic> sp. nov.</th><th rowspan="1" colspan="1"><italic><tp:taxon-name><tp:taxon-name-part taxon-name-part-type="genus" reg="Ophichthus">O.</tp:taxon-name-part><tp:taxon-name-part taxon-name-part-type="species" reg="nguyenorum">nguyenorum</tp:taxon-name-part></tp:taxon-name></italic> sp. nov.</th><th rowspan="1" colspan="1">
                      <italic>
                        <tp:taxon-name><tp:taxon-name-part taxon-name-part-type="genus" reg="Ophichthus">O.</tp:taxon-name-part><tp:taxon-name-part taxon-name-part-type="species" reg="chilkensis">chilkensis</tp:taxon-name-part></tp:taxon-name>
                      </italic>
                    </th><th rowspan="1" colspan="1">
                      <italic>
                        <tp:taxon-name><tp:taxon-name-part taxon-name-part-type="genus" reg="Ophichthus">O.</tp:taxon-name-part><tp:taxon-name-part taxon-name-part-type="species" reg="congroides">congroides</tp:taxon-name-part></tp:taxon-name>
                      </italic>
                    </th><th rowspan="1" colspan="1">
                      <italic>
                        <tp:taxon-name><tp:taxon-name-part taxon-name-part-type="genus" reg="Ophichthus">O.</tp:taxon-name-part><tp:taxon-name-part taxon-name-part-type="species" reg="macrochir">macrochir</tp:taxon-name-part></tp:taxon-name>
                      </italic>
                    </th><th rowspan="1" colspan="1">
                      <italic>
                        <tp:taxon-name><tp:taxon-name-part taxon-name-part-type="genus" reg="Ophichthus">O.</tp:taxon-name-part><tp:taxon-name-part taxon-name-part-type="species" reg="microcephalus">microcephalus</tp:taxon-name-part></tp:taxon-name>
                      </italic>
                    </th><th rowspan="1" colspan="1">
                      <italic>
                        <tp:taxon-name><tp:taxon-name-part taxon-name-part-type="genus" reg="Ophichthus">O.</tp:taxon-name-part><tp:taxon-name-part taxon-name-part-type="species" reg="rutidoderma">rutidoderma</tp:taxon-name-part></tp:taxon-name>
                      </italic>
                    </th><th rowspan="1" colspan="1">
                      <italic>
                        <tp:taxon-name><tp:taxon-name-part taxon-name-part-type="genus" reg="Ophichthus">O.</tp:taxon-name-part><tp:taxon-name-part taxon-name-part-type="species" reg="rotundus">rotundus</tp:taxon-name-part></tp:taxon-name>
                      </italic>
                    </th></tr><tr><td rowspan="1" colspan="9">
                      <bold>Proportions</bold>
                    </td></tr><tr><td rowspan="1" colspan="1"><abbrev xmlns:xlink="http://www.w3.org/1999/xlink" xlink:title="head lengths" id="ABBRID0EOUAG" xlink:type="simple">HL</abbrev> (%<abbrev xmlns:xlink="http://www.w3.org/1999/xlink" xlink:title="Total lengths" id="ABBRID0ESUAG" xlink:type="simple">TL</abbrev>)</td><td rowspan="1" colspan="1">5.2–6.2</td><td rowspan="1" colspan="1">5.4–6.2</td><td rowspan="1" colspan="1">4.9–5.5</td><td rowspan="1" colspan="1">8.3–8.4</td><td rowspan="1" colspan="1">5.6–6.7</td><td rowspan="1" colspan="1">4.8</td><td rowspan="1" colspan="1">5.7–7.2</td><td rowspan="1" colspan="1">5.4–6.9</td></tr><tr><td rowspan="1" colspan="1">Trunk (%<abbrev xmlns:xlink="http://www.w3.org/1999/xlink" xlink:title="Total lengths" id="ABBRID0ETVAG" xlink:type="simple">TL</abbrev>)</td><td rowspan="1" colspan="1">25.3–28.5</td><td rowspan="1" colspan="1">25.9–28.0</td><td rowspan="1" colspan="1">28.1–31.3</td><td rowspan="1" colspan="1">–</td><td rowspan="1" colspan="1">25.2–31.7</td><td rowspan="1" colspan="1">31.5</td><td rowspan="1" colspan="1">26.2–27.8</td><td rowspan="1" colspan="1">30.9–31.4</td></tr><tr><td rowspan="1" colspan="1">Tail (%<abbrev xmlns:xlink="http://www.w3.org/1999/xlink" xlink:title="Total lengths" id="ABBRID0EUWAG" xlink:type="simple">TL</abbrev>)</td><td rowspan="1" colspan="1">65.4–68.8</td><td rowspan="1" colspan="1">66.5–68.6</td><td rowspan="1" colspan="1">63.5–70.7</td><td rowspan="1" colspan="1">60–63</td><td rowspan="1" colspan="1">62.5–69.3</td><td rowspan="1" colspan="1">63.8</td><td rowspan="1" colspan="1">65.7–67.5</td><td rowspan="1" colspan="1">60.7–66.7</td></tr><tr><td rowspan="1" colspan="9">
                      <bold>Ratios</bold>
                    </td></tr><tr><td rowspan="1" colspan="1"><abbrev xmlns:xlink="http://www.w3.org/1999/xlink" xlink:title="Total lengths" id="ABBRID0E3XAG" xlink:type="simple">TL</abbrev>/BD</td><td rowspan="1" colspan="1">48.9–63.8</td><td rowspan="1" colspan="1">61.8–68.8</td><td rowspan="1" colspan="1">50.0–90.9</td><td rowspan="1" colspan="1">–</td><td rowspan="1" colspan="1">54.9–74.5</td><td rowspan="1" colspan="1">71.4</td><td rowspan="1" colspan="1">39.2–56.2</td><td rowspan="1" colspan="1">37.0–43.5</td></tr><tr><td rowspan="1" colspan="1">PDL/<abbrev xmlns:xlink="http://www.w3.org/1999/xlink" xlink:title="head lengths" id="ABBRID0E4YAG" xlink:type="simple">HL</abbrev></td><td rowspan="1" colspan="1">1.2–1.6</td><td rowspan="1" colspan="1">1.4–1.6</td><td rowspan="1" colspan="1">1.3–1.5</td><td rowspan="1" colspan="1">1.6–1.7</td><td rowspan="1" colspan="1">1.1–1.2</td><td rowspan="1" colspan="1">1.4</td><td rowspan="1" colspan="1">1.2–1.6</td><td rowspan="1" colspan="1">–</td></tr><tr><td rowspan="1" colspan="1">Trunk/<abbrev xmlns:xlink="http://www.w3.org/1999/xlink" xlink:title="head lengths" id="ABBRID0E4ZAG" xlink:type="simple">HL</abbrev></td><td rowspan="1" colspan="1">4.2–5.4</td><td rowspan="1" colspan="1">4.3–5.0</td><td rowspan="1" colspan="1">5.5–6.1</td><td rowspan="1" colspan="1">3.5–3.8</td><td rowspan="1" colspan="1">4.4–5.5</td><td rowspan="1" colspan="1">6.5</td><td rowspan="1" colspan="1">3.7–4.7</td><td rowspan="1" colspan="1">–</td></tr><tr><td rowspan="1" colspan="1">Trunk/PDL</td><td rowspan="1" colspan="1">2.7–3.8</td><td rowspan="1" colspan="1">3.0–3.5</td><td rowspan="1" colspan="1">4.1–4.6</td><td rowspan="1" colspan="1">2.1–2.3</td><td rowspan="1" colspan="1">3.2–4.5</td><td rowspan="1" colspan="1">4.6</td><td rowspan="1" colspan="1">2.9–3.3</td><td rowspan="1" colspan="1">–</td></tr><tr><td rowspan="1" colspan="1"><abbrev xmlns:xlink="http://www.w3.org/1999/xlink" xlink:title="head lengths" id="ABBRID0EZ2AG" xlink:type="simple">HL</abbrev>/SNL</td><td rowspan="1" colspan="1">6.5–7.8</td><td rowspan="1" colspan="1">6.1–6.8</td><td rowspan="1" colspan="1">5.4–6.1</td><td rowspan="1" colspan="1">4.9–5.1</td><td rowspan="1" colspan="1">5.1–7.3</td><td rowspan="1" colspan="1">6.9</td><td rowspan="1" colspan="1">5.9–8.0</td><td rowspan="1" colspan="1">5.8–7.2</td></tr><tr><td rowspan="1" colspan="1"><abbrev xmlns:xlink="http://www.w3.org/1999/xlink" xlink:title="head lengths" id="ABBRID0E13AG" xlink:type="simple">HL</abbrev>/UJL</td><td rowspan="1" colspan="1">3.8–4.3</td><td rowspan="1" colspan="1">3.2–3.6</td><td rowspan="1" colspan="1">3.2–3.8</td><td rowspan="1" colspan="1">2.3</td><td rowspan="1" colspan="1">2.4–3.6</td><td rowspan="1" colspan="1">4.0</td><td rowspan="1" colspan="1">3.4–4.4</td><td rowspan="1" colspan="1">–</td></tr><tr><td rowspan="1" colspan="9">
                      <bold>Meristics</bold>
                    </td></tr><tr><td rowspan="1" colspan="1">
                      <abbrev xmlns:xlink="http://www.w3.org/1999/xlink" xlink:title="supraorbital pores" id="ABBRID0EC5AG" xlink:type="simple">SO</abbrev>
                    </td><td rowspan="1" colspan="1">1 + 3</td><td rowspan="1" colspan="1">1 + 3</td><td rowspan="1" colspan="1">1 + 4</td><td rowspan="1" colspan="1">1 + 4</td><td rowspan="1" colspan="1">1 + 4</td><td rowspan="1" colspan="1">–</td><td rowspan="1" colspan="1">1 + 3</td><td rowspan="1" colspan="1">1 + 3</td></tr><tr><td rowspan="1" colspan="1">
                      <abbrev xmlns:xlink="http://www.w3.org/1999/xlink" xlink:title="preoperculomandibular pores" id="ABBRID0ED6AG" xlink:type="simple">POM</abbrev>
                    </td><td rowspan="1" colspan="1">5 (rarely 6) + 2</td><td rowspan="1" colspan="1">5 or 6 + 2</td><td rowspan="1" colspan="1">5 + 2</td><td rowspan="1" colspan="1">6 + 2</td><td rowspan="1" colspan="1">4–5 + 2</td><td rowspan="1" colspan="1">–</td><td rowspan="1" colspan="1">4–6 + 2</td><td rowspan="1" colspan="1">5 + 2</td></tr><tr><td rowspan="1" colspan="1">
                      <abbrev xmlns:xlink="http://www.w3.org/1999/xlink" xlink:title="pores before dorsal-fin origin" id="ABBRID0EEABG" xlink:type="simple">PDLL</abbrev>
                    </td><td rowspan="1" colspan="1">13–17</td><td rowspan="1" colspan="1">13–16</td><td rowspan="1" colspan="1">13–14*</td><td rowspan="1" colspan="1">–</td><td rowspan="1" colspan="1">11–14</td><td rowspan="1" colspan="1">–</td><td rowspan="1" colspan="1">14–17</td><td rowspan="1" colspan="1">–</td></tr><tr><td rowspan="1" colspan="1">
                      <abbrev xmlns:xlink="http://www.w3.org/1999/xlink" xlink:title="pores before anal-fin origin" id="ABBRID0EFBBG" xlink:type="simple">PALL</abbrev>
                    </td><td rowspan="1" colspan="1">62–65</td><td rowspan="1" colspan="1">61–64</td><td rowspan="1" colspan="1">69–71</td><td rowspan="1" colspan="1">78</td><td rowspan="1" colspan="1">69–71</td><td rowspan="1" colspan="1">–</td><td rowspan="1" colspan="1">59–64</td><td rowspan="1" colspan="1">65–66</td></tr><tr><td rowspan="1" colspan="1">Protrusion number</td><td rowspan="1" colspan="1">2 (rarely 1)</td><td rowspan="1" colspan="1">1 (rarely 2)</td><td rowspan="1" colspan="1">1</td><td rowspan="1" colspan="1">0</td><td rowspan="1" colspan="1">2</td><td rowspan="1" colspan="1">1</td><td rowspan="1" colspan="1">2 (rarely 1)</td><td rowspan="1" colspan="1">2</td></tr><tr><td rowspan="1" colspan="1"><abbrev xmlns:xlink="http://www.w3.org/1999/xlink" xlink:title="Mean vertebral formula" id="ABBRID0ECDBG" xlink:type="simple">MVF</abbrev>(<abbrev xmlns:xlink="http://www.w3.org/1999/xlink" xlink:title="vertebral formula" id="ABBRID0EGDBG" xlink:type="simple">VF</abbrev>)</td><td rowspan="1" colspan="1">14-62-202</td><td rowspan="1" colspan="1">15-62-192</td><td rowspan="1" colspan="1">11-69-210</td><td rowspan="1" colspan="1">21–76–206</td><td rowspan="1" colspan="1">11–70–217</td><td rowspan="1" colspan="1">13–72–214</td><td rowspan="1" colspan="1">15–63–197</td><td rowspan="1" colspan="1">14–64–182</td></tr><tr><td rowspan="1" colspan="1">TV</td><td rowspan="1" colspan="1">199–207</td><td rowspan="1" colspan="1">190–196</td><td rowspan="1" colspan="1">206–214</td><td rowspan="1" colspan="1">204–208</td><td rowspan="1" colspan="1">214–221</td><td rowspan="1" colspan="1">214</td><td rowspan="1" colspan="1">195–199</td><td rowspan="1" colspan="1">178–184</td></tr><tr><td rowspan="1" colspan="9">
                      <bold>Morphology</bold>
                    </td></tr><tr><td rowspan="1" colspan="1">Skin condition</td><td rowspan="1" colspan="1">wrinkled</td><td rowspan="1" colspan="1">wrinkled</td><td rowspan="1" colspan="1">wrinkled</td><td rowspan="1" colspan="1">smooth</td><td rowspan="1" colspan="1">wrinkled</td><td rowspan="1" colspan="1">–</td><td rowspan="1" colspan="1">wrinkled</td><td rowspan="1" colspan="1">smooth</td></tr><tr><td rowspan="1" colspan="1">Body coloration</td><td rowspan="1" colspan="1">brown, bicolored</td><td rowspan="1" colspan="1">dark gray</td><td rowspan="1" colspan="1">dark olive brown</td><td rowspan="1" colspan="1">dark gray</td><td rowspan="1" colspan="1">black to dark brown</td><td rowspan="1" colspan="1">–</td><td rowspan="1" colspan="1">brown, bicolored</td><td rowspan="1" colspan="1">brown</td></tr><tr><td rowspan="1" colspan="1">Data sources</td><td rowspan="1" colspan="1">1</td><td rowspan="1" colspan="1">1</td><td rowspan="1" colspan="1">2, 3*</td><td rowspan="1" colspan="1">1, 4</td><td rowspan="1" colspan="1">1</td><td rowspan="1" colspan="1">2</td><td rowspan="1" colspan="1">1</td><td rowspan="1" colspan="1">1, 5</td></tr></tbody></table></table-wrap></tp:treatment-sec><ref-list><ref id="B25"><mixed-citation xmlns:xlink="http://www.w3.org/1999/xlink" xlink:type="simple"><person-group><name name-style="western"><surname>Mishra</surname><given-names>SS</given-names></name><name name-style="western"><surname>Mohapatra</surname><given-names>A</given-names></name><name name-style="western"><surname>Ray</surname><given-names>D</given-names></name><name name-style="western"><surname>Mohanty</surname><given-names>SR</given-names></name><name name-style="western"><surname>Tudu</surname><given-names>PC</given-names></name></person-group> (<year>2019</year>) <article-title><italic><tp:taxon-name><tp:taxon-name-part taxon-name-part-type="genus">Ophichthus</tp:taxon-name-part><tp:taxon-name-part taxon-name-part-type="species">chilkensis</tp:taxon-name-part></tp:taxon-name></italic> Chaudhuri, 1916 (<tp:taxon-name><tp:taxon-name-part taxon-name-part-type="order">Anguilliformes</tp:taxon-name-part></tp:taxon-name>: <tp:taxon-name><tp:taxon-name-part taxon-name-part-type="family">Ophichthidae</tp:taxon-name-part></tp:taxon-name>) – resurrection as a valid species from India, with re-description.</article-title><source>Zootaxa</source><volume>4586</volume>: <fpage>194</fpage>–<lpage>200</lpage>. <ext-link xlink:href="10.11646/zootaxa.4586.1.13" ext-link-type="doi" xlink:type="simple">https://doi.org/10.11646/zootaxa.4586.1.13</ext-link></mixed-citation></ref><ref id="B19"><mixed-citation xmlns:xlink="http://www.w3.org/1999/xlink" xlink:type="simple"><person-group><name name-style="western"><surname>McCosker</surname><given-names>JE</given-names></name></person-group> (<year>2010</year>) <article-title>Deepwater Indo-Pacific species of the snake-eel genus <italic><tp:taxon-name><tp:taxon-name-part taxon-name-part-type="genus">Ophichthus</tp:taxon-name-part></tp:taxon-name></italic> (<tp:taxon-name><tp:taxon-name-part taxon-name-part-type="order">Anguilliformes</tp:taxon-name-part></tp:taxon-name>: <tp:taxon-name><tp:taxon-name-part taxon-name-part-type="family">Ophichthidae</tp:taxon-name-part></tp:taxon-name>), with the description of nine new species.</article-title><source>Zootaxa</source><volume>2505</volume>: <fpage>1</fpage>–<lpage>39</lpage>. <ext-link xlink:href="10.11646/zootaxa.2505.1.1" ext-link-type="doi" xlink:type="simple">https://doi.org/10.11646/zootaxa.2505.1.1</ext-link></mixed-citation></ref><ref id="B16"><mixed-citation xmlns:xlink="http://www.w3.org/1999/xlink" xlink:type="simple"><person-group><name name-style="western"><surname>Lee</surname><given-names>C-L</given-names></name><name name-style="western"><surname>Asano</surname><given-names>H</given-names></name></person-group> (<year>1997</year>) <article-title>A new ophichthid eel, <italic><tp:taxon-name><tp:taxon-name-part taxon-name-part-type="genus">Ophichthus</tp:taxon-name-part><tp:taxon-name-part taxon-name-part-type="species">rotundus</tp:taxon-name-part></tp:taxon-name></italic> (<tp:taxon-name><tp:taxon-name-part taxon-name-part-type="family">Ophichthidae</tp:taxon-name-part></tp:taxon-name>, <tp:taxon-name><tp:taxon-name-part taxon-name-part-type="order">Anguilliformes</tp:taxon-name-part></tp:taxon-name>) from Korea.</article-title><source>Korean Journal of Biological Sciences</source><volume>1</volume>: <fpage>549</fpage>–<lpage>552</lpage>.</mixed-citation></ref><ref id="B20"><mixed-citation xmlns:xlink="http://www.w3.org/1999/xlink" xlink:type="simple"><person-group><name name-style="western"><surname>McCosker</surname><given-names>JE</given-names></name></person-group> (<year>2022</year>) <article-title>Family <tp:taxon-name><tp:taxon-name-part taxon-name-part-type="family">Ophichthidae</tp:taxon-name-part></tp:taxon-name>, Snake-eels, sand-eels and worm-eels.</article-title> In: <person-group><name name-style="western"><surname>Heemstra</surname><given-names>PC</given-names></name><name name-style="western"><surname>Heemstra</surname><given-names>E</given-names></name><name name-style="western"><surname>Ebert</surname><given-names>DA</given-names></name><name name-style="western"><surname>Holleman</surname><given-names>W</given-names></name><name name-style="western"><surname>Randall</surname><given-names>JE</given-names></name></person-group> (<role>Eds</role>) <issue-title>Coastal Fishes of the Western Indian Ocean.</issue-title><source>Vol. 2. South African Institute for Aquatic Biodiversity, Makhanda</source>, <fpage>101</fpage>–<lpage>137</lpage>.</mixed-citation></ref><ref id="B21"><mixed-citation xmlns:xlink="http://www.w3.org/1999/xlink" xlink:type="simple"><person-group><name name-style="western"><surname>McCosker</surname><given-names>JE</given-names></name><name name-style="western"><surname>Ho</surname><given-names>H-C</given-names></name></person-group> (<year>2015</year>) <article-title>New species of the snake eels <italic><tp:taxon-name><tp:taxon-name-part taxon-name-part-type="genus">Echelus</tp:taxon-name-part></tp:taxon-name></italic> and <italic><tp:taxon-name><tp:taxon-name-part taxon-name-part-type="genus">Ophichthus</tp:taxon-name-part></tp:taxon-name></italic> (<tp:taxon-name><tp:taxon-name-part taxon-name-part-type="order">Anguilliformes</tp:taxon-name-part></tp:taxon-name>: <tp:taxon-name><tp:taxon-name-part taxon-name-part-type="family">Ophichthidae</tp:taxon-name-part></tp:taxon-name>) from Taiwan.</article-title><source>Zootaxa</source><volume>4060</volume>: <fpage>71</fpage>–<lpage>85</lpage>. <ext-link xlink:href="10.11646/zootaxa.4060.1.11" ext-link-type="doi" xlink:type="simple">https://doi.org/10.11646/zootaxa.4060.1.11</ext-link></mixed-citation></ref><ref id="B1"><mixed-citation xmlns:xlink="http://www.w3.org/1999/xlink" xlink:type="simple"><person-group><name name-style="western"><surname>Allen</surname><given-names>GR</given-names></name><name name-style="western"><surname>Erdmann</surname><given-names>MV</given-names></name></person-group> (<year>2012</year>) Reef fishes of the East Indies. Volumes I. Tropical Reef Research, Perth Australia, x + 424 pp. <ext-link xlink:href="10.1896/054.064.0104" ext-link-type="doi" xlink:type="simple">https://doi.org/10.1896/054.064.0104</ext-link></mixed-citation></ref><ref id="B9"><mixed-citation xmlns:xlink="http://www.w3.org/1999/xlink" xlink:type="simple"><person-group><name name-style="western"><surname>Hibino</surname><given-names>Y</given-names></name></person-group> (<year>2019</year>) <article-title><tp:taxon-name><tp:taxon-name-part taxon-name-part-type="family">Ophichthidae</tp:taxon-name-part></tp:taxon-name>.</article-title> In: <person-group><name name-style="western"><surname>Koeda</surname><given-names>K</given-names></name><name name-style="western"><surname>Ho</surname><given-names>H-C</given-names></name></person-group> (<role>Eds</role>) <issue-title>Fishes of Southern Taiwan.</issue-title><source>National Museum of Marine Biology &amp; Aquarium, Pingtung</source>, <fpage>118</fpage>–<lpage>154</lpage>.</mixed-citation></ref><ref id="B5"><mixed-citation xmlns:xlink="http://www.w3.org/1999/xlink" xlink:type="simple"><person-group><name name-style="western"><surname>Chen</surname><given-names>JTF</given-names></name></person-group> (<year>1929</year>) <article-title>A review of the Apodal fishes of Kwangtung.</article-title><source>Bulletin of the Biology Department, Science College, Sun Yatsen University</source><volume>1</volume>: <fpage>1</fpage>–<lpage>46</lpage>. [pls 1–3]</mixed-citation></ref><ref id="B32"><mixed-citation xmlns:xlink="http://www.w3.org/1999/xlink" xlink:type="simple"><person-group><name name-style="western"><surname>Tang</surname><given-names>W-Q</given-names></name><name name-style="western"><surname>Zhang</surname><given-names>C-G</given-names></name></person-group> (<year>2004</year>) <article-title>A taxonomic study on snake eel family <tp:taxon-name><tp:taxon-name-part taxon-name-part-type="family">Ophichthidae</tp:taxon-name-part></tp:taxon-name> in China with the review of <tp:taxon-name><tp:taxon-name-part taxon-name-part-type="family">Ophichthidae</tp:taxon-name-part></tp:taxon-name> (<tp:taxon-name><tp:taxon-name-part taxon-name-part-type="class">Pisces</tp:taxon-name-part></tp:taxon-name>, <tp:taxon-name><tp:taxon-name-part taxon-name-part-type="order">Anguilliformes</tp:taxon-name-part></tp:taxon-name>).</article-title><source>Journal of the Shanghai Ocean University</source><volume>13</volume>: <fpage>16</fpage>–<lpage>22</lpage>. [In Chinese with English abstract]</mixed-citation></ref></ref-list></tp:taxon-treatment>
