# Supplementary material for: ﻿Two new snake eels (Anguilliformes, Ophichthidae, Ophichthus) from Viet Nam, with redescriptions of O.macrochir (Bleeker) and O.rutidoderma (Bleeker)
Source: Zookeys. 2025 Mar 13;1231:311–29. doi: 10.3897/zookeys.1231.137323 (PMC11926612; doi:10.3897/zookeys.1231.137323)
Supplement: XML Treatment for Ophichthus rutidoderma [file zookeys.1231.137323-treatment4.xml]

<!DOCTYPE tp:taxon-treatment
  PUBLIC "-//TaxonX//DTD Taxonomic Treatment Publishing DTD v0 20100105//EN" "tax-treatment-NSO.dtd">
<tp:taxon-treatment xmlns:tp="http://www.plazi.org/taxpub"><tp:treatment-meta><kwd-group><label>Taxon classification</label><kwd>
                <named-content content-type="kingdom">Animalia</named-content>
              </kwd><kwd>
                <named-content content-type="order">Anguilliformes</named-content>
              </kwd><kwd>
                <named-content content-type="family">Ophichthidae</named-content>
              </kwd></kwd-group><mixed-citation publication-type="journal"><person-group><name><surname>Vo</surname><given-names>Quang Van</given-names></name><name><surname>Hibino</surname><given-names>Yusuke</given-names></name><name><surname>Ho</surname><given-names>Hsuan-Ching</given-names></name><name><surname>Le</surname><given-names>Thao Thu Thi</given-names></name><name><surname>Seah</surname><given-names>Ying Giat</given-names></name></person-group><article-title>﻿Two new snake eels (<tp:taxon-name><tp:taxon-name-part taxon-name-part-type="order">Anguilliformes</tp:taxon-name-part></tp:taxon-name>, <tp:taxon-name><tp:taxon-name-part taxon-name-part-type="family">Ophichthidae</tp:taxon-name-part></tp:taxon-name>, <italic><tp:taxon-name><tp:taxon-name-part taxon-name-part-type="genus" reg="Ophichthus">Ophichthus</tp:taxon-name-part></tp:taxon-name></italic>) from Viet Nam, with redescriptions of <italic><tp:taxon-name><tp:taxon-name-part taxon-name-part-type="genus" reg="Ophichthus">O.</tp:taxon-name-part><tp:taxon-name-part taxon-name-part-type="species" reg="macrochir">macrochir</tp:taxon-name-part></tp:taxon-name></italic> (Bleeker) and <italic><tp:taxon-name><tp:taxon-name-part taxon-name-part-type="genus" reg="Ophichthus">O.</tp:taxon-name-part><tp:taxon-name-part taxon-name-part-type="species" reg="rutidoderma">rutidoderma</tp:taxon-name-part></tp:taxon-name></italic> (Bleeker)</article-title><source>Zookeys</source><day>13</day><month>03</month><year>2025</year><volume>1231</volume><fpage>311</fpage><lpage>329</lpage><pub-id pub-id-type="doi">10.3897/zookeys.1231.137323</pub-id></mixed-citation></tp:treatment-meta><tp:nomenclature><label>﻿</label><tp:taxon-name>
              <object-id xmlns:xlink="http://www.w3.org/1999/xlink" content-type="arpha" xlink:type="simple">0981B0CE-48F5-571B-AC9C-95423FDD1580</object-id>
              <tp:taxon-name-part taxon-name-part-type="genus" reg="Ophichthus">Ophichthus</tp:taxon-name-part>
              <tp:taxon-name-part taxon-name-part-type="species" reg="rutidoderma">rutidoderma</tp:taxon-name-part>
            </tp:taxon-name><tp:taxon-authority>(Bleeker, 1852)</tp:taxon-authority><xref ref-type="fig" rid="F6">Fig. 6</xref><xref ref-type="table" rid="T1">, Tables 1</xref><xref ref-type="table" rid="T2">, 2 English name: Olive Snake Eel</xref><tp:nomenclature-citation-list><tp:nomenclature-citation><tp:taxon-name>
                  <tp:taxon-name-part taxon-name-part-type="genus" reg="Ophisurus">Ophisurus</tp:taxon-name-part>
                  <tp:taxon-name-part taxon-name-part-type="species" reg="rutidoderma">rutidoderma</tp:taxon-name-part>
                </tp:taxon-name><comment>Bleeker, 1852: 30 (type locality: Jakarta, Java, Indonesia); <xref ref-type="bibr" rid="B7">Günther 1870</xref>:63 (as <tp:taxon-name><tp:taxon-name-part taxon-name-part-type="genus" reg="Ophichthys">Ophichthys</tp:taxon-name-part><tp:taxon-name-part taxon-name-part-type="species" reg="rhytidoderma">rhytidoderma</tp:taxon-name-part></tp:taxon-name>, unjustified emendation).</comment></tp:nomenclature-citation><tp:nomenclature-citation><tp:taxon-name>
                  <tp:taxon-name-part taxon-name-part-type="genus" reg="Ophisurus">Ophisurus</tp:taxon-name-part>
                  <tp:taxon-name-part taxon-name-part-type="species" reg="rutidodermatoides">rutidodermatoides</tp:taxon-name-part>
                </tp:taxon-name><comment>Bleeker, 1852: 31 (type locality: Jakarta, Java, Indonesia); <xref ref-type="bibr" rid="B7">Günther 1870</xref>:62 (as <tp:taxon-name><tp:taxon-name-part taxon-name-part-type="genus" reg="Ophichthys">Ophichthys</tp:taxon-name-part><tp:taxon-name-part taxon-name-part-type="species" reg="rhytidodermatoides">rhytidodermatoides</tp:taxon-name-part></tp:taxon-name>, unjustified emendation).</comment></tp:nomenclature-citation><tp:nomenclature-citation><tp:taxon-name>
                  <tp:taxon-name-part taxon-name-part-type="genus" reg="Ophisurus">Ophisurus</tp:taxon-name-part>
                  <tp:taxon-name-part taxon-name-part-type="species" reg="lumbricoides">lumbricoides</tp:taxon-name-part>
                </tp:taxon-name><comment>Bleeker, 1852: 32 (type locality unknown).</comment></tp:nomenclature-citation><tp:nomenclature-citation><tp:taxon-name>
                  <tp:taxon-name-part taxon-name-part-type="genus" reg="Ophisurus">Ophisurus</tp:taxon-name-part>
                  <tp:taxon-name-part taxon-name-part-type="species" reg="macclellandi">macclellandi</tp:taxon-name-part>
                </tp:taxon-name><comment>Bleeker, 1852: 33 (type locality: Jakarta, Java, Indonesia).</comment></tp:nomenclature-citation></tp:nomenclature-citation-list></tp:nomenclature><tp:treatment-sec sec-type="type material" id="SECID0EDTAI"><title>Type material.</title><p><bold><italic>Holotype</italic></bold> • <named-content xmlns:xlink="http://www.w3.org/1999/xlink" content-type="dwc:institutional_code" xlink:title="Natural History Museum, London" xlink:href="http://grbio.org/institution/natural-history-museum-london" xlink:type="simple">BMNH</named-content> 1867.11.28.226, 945 mm <abbrev xmlns:xlink="http://www.w3.org/1999/xlink" xlink:title="Total lengths" id="ABBRID0ESTAI" xlink:type="simple">TL</abbrev>, Jakarta, Java, Indonesia (only vertebral examination).</p><fig id="F6" position="float" orientation="portrait"><object-id xmlns:xlink="http://www.w3.org/1999/xlink" content-type="doi" xlink:type="simple">10.3897/zookeys.1231.137323.figure6</object-id><object-id xmlns:xlink="http://www.w3.org/1999/xlink" content-type="arpha" xlink:type="simple">50CA516D-AD99-5EF9-902E-7E02C54BD623</object-id><label>Figure 6.</label><caption><p><italic><tp:taxon-name><tp:taxon-name-part taxon-name-part-type="genus" reg="Ophichthus">Ophichthus</tp:taxon-name-part><tp:taxon-name-part taxon-name-part-type="species" reg="rutidoderma">rutidoderma</tp:taxon-name-part></tp:taxon-name></italic> (Bleeker, 1852), <named-content xmlns:xlink="http://www.w3.org/1999/xlink" content-type="dwc:institutional_code" xlink:title="Kitakyushu Museum of Natural History and Human History" xlink:href="http://grbio.org/institution/kitakyushu-museum-and-institute-natural-history" xlink:type="simple">KMNH VR</named-content> 100624, 748 mm <abbrev xmlns:xlink="http://www.w3.org/1999/xlink" xlink:title="Total lengths" id="ABBRID0ENUAI" xlink:type="simple">TL</abbrev><bold>a</bold> fresh specimen, whole fish and close-up of head. Close-ups of head view from lateral side (<bold>b</bold>), view from dorsal (<bold>c</bold>), and view from ventral (<bold>d</bold>).</p></caption><graphic xmlns:xlink="http://www.w3.org/1999/xlink" xlink:href="zookeys-1231-311_article-137323__-g006.jpg" position="float" orientation="portrait" xlink:type="simple" id="oo_1279409.jpg"><uri content-type="original_file" xlink:type="simple">https://binary.pensoft.net/fig/1279409</uri></graphic></fig></tp:treatment-sec><tp:treatment-sec sec-type="material" id="SECID0E5UAI"><title>Other material examined.</title><p>10 specimens, 415–867 mm <abbrev xmlns:xlink="http://www.w3.org/1999/xlink" xlink:title="Total lengths" id="ABBRID0EEVAI" xlink:type="simple">TL</abbrev>: <named-content xmlns:xlink="http://www.w3.org/1999/xlink" content-type="dwc:institutional_code" xlink:title="Natural History Museum, London" xlink:href="http://grbio.org/institution/natural-history-museum-london" xlink:type="simple">BMNH</named-content> 1867.11.28.278, 569 mm <abbrev xmlns:xlink="http://www.w3.org/1999/xlink" xlink:title="Total lengths" id="ABBRID0EMVAI" xlink:type="simple">TL</abbrev>, Jakarta, Java, Indonesia (Bleeker specimen of <italic><tp:taxon-name><tp:taxon-name-part taxon-name-part-type="genus" reg="Ophichthus">O.</tp:taxon-name-part><tp:taxon-name-part taxon-name-part-type="species" reg="maclellandi">maclellandi</tp:taxon-name-part></tp:taxon-name></italic>) • <named-content xmlns:xlink="http://www.w3.org/1999/xlink" content-type="dwc:institutional_code" xlink:title="Natural History Museum, London" xlink:href="http://grbio.org/institution/natural-history-museum-london" xlink:type="simple">BMNH</named-content> 1867.11.28.292, 610 mm <abbrev xmlns:xlink="http://www.w3.org/1999/xlink" xlink:title="Total lengths" id="ABBRID0E6VAI" xlink:type="simple">TL</abbrev>, Jakarta, Java, Indonesia (holotype of <italic><tp:taxon-name><tp:taxon-name-part taxon-name-part-type="genus" reg="Ophisurus">O.</tp:taxon-name-part><tp:taxon-name-part taxon-name-part-type="species" reg="rutidodermatoides">rutidodermatoides</tp:taxon-name-part></tp:taxon-name></italic>; only vertebral examination) • <named-content xmlns:xlink="http://www.w3.org/1999/xlink" content-type="dwc:institutional_code" xlink:title="Natural History Museum, London" xlink:href="http://grbio.org/institution/natural-history-museum-london" xlink:type="simple">BMNH</named-content> 1867.11.28.300, 415 mm <abbrev xmlns:xlink="http://www.w3.org/1999/xlink" xlink:title="Total lengths" id="ABBRID0ESWAI" xlink:type="simple">TL</abbrev> (holotype of <italic><tp:taxon-name><tp:taxon-name-part taxon-name-part-type="genus" reg="Ophisurus">Ophisurus</tp:taxon-name-part><tp:taxon-name-part taxon-name-part-type="species" reg="lumbricoides">lumbricoides</tp:taxon-name-part></tp:taxon-name></italic>; only vertebral examination), Jakarta, Java, Indonesia • KAUM–I. 39446, 867 mm <abbrev xmlns:xlink="http://www.w3.org/1999/xlink" xlink:title="Total lengths" id="ABBRID0EBXAI" xlink:type="simple">TL</abbrev>, off Tanjung Sepat, Selangor, Malaysia • <named-content xmlns:xlink="http://www.w3.org/1999/xlink" content-type="dwc:institutional_code" xlink:title="Kitakyushu Museum of Natural History and Human History" xlink:href="http://grbio.org/institution/kitakyushu-museum-and-institute-natural-history" xlink:type="simple">KMNH VR</named-content> 100624–627, 4 specimens, 569–748 mm <abbrev xmlns:xlink="http://www.w3.org/1999/xlink" xlink:title="Total lengths" id="ABBRID0EJXAI" xlink:type="simple">TL</abbrev>, purchased at Bagan Datuk, collected off mouth of Perak River, Perak, Malaysia • <abbrev xmlns:xlink="http://www.w3.org/1999/xlink" xlink:title="Institute of Oceanography, Nha Trang" id="ABBRID0ENXAI" xlink:type="simple">OIM-E</abbrev>.55787, 278 mm <abbrev xmlns:xlink="http://www.w3.org/1999/xlink" xlink:title="Total lengths" id="ABBRID0ERXAI" xlink:type="simple">TL</abbrev>, Cần Giờ fishing grounded, Hồ Chí Minh city, 15–17 m, Vietnam • <abbrev xmlns:xlink="http://www.w3.org/1999/xlink" xlink:title="Institute of Oceanography, Nha Trang" id="ABBRID0EVXAI" xlink:type="simple">OIM-E</abbrev>.55832, 590 mm <abbrev xmlns:xlink="http://www.w3.org/1999/xlink" xlink:title="Total lengths" id="ABBRID0EZXAI" xlink:type="simple">TL</abbrev>, Bình Đại food market (ca <named-content xmlns:xlink="http://www.w3.org/1999/xlink" content-type="dwc:verbatimCoordinates" xlink:type="simple"><named-content content-type="geo-json" specific-use="{&#34;type&#34;:&#34;Point&#34;,&#34;coordinates&#34;:[106.694444,10.187500]}" id="NCID0EAYAI" xlink:type="simple">10°11'15"N, 106°41'40"E</named-content></named-content>), Bình Đại District, Bến Tre province, Vietnam • <abbrev xmlns:xlink="http://www.w3.org/1999/xlink" xlink:title="Institute of Oceanography, Nha Trang" id="ABBRID0EFYAI" xlink:type="simple">OIM-E</abbrev>.55833, 700 mm <abbrev xmlns:xlink="http://www.w3.org/1999/xlink" xlink:title="Total lengths" id="ABBRID0EJYAI" xlink:type="simple">TL</abbrev>, Đồng Hòa, Cần Giờ District, Hồ Chí Minh City, Vietnam.</p></tp:treatment-sec><tp:treatment-sec sec-type="diagnosis" id="SECID0ENYAI"><title>Diagnosis.</title><p>An elongate <italic><tp:taxon-name><tp:taxon-name-part taxon-name-part-type="genus" reg="Ophichthus">Ophichthus</tp:taxon-name-part></tp:taxon-name></italic> with the following combination of characters: body with numerous longitudinal wrinkles, more than five longitudinal wrinkles on posterior part of eye; head length 5.7–7.2% <abbrev xmlns:xlink="http://www.w3.org/1999/xlink" xlink:title="Total lengths" id="ABBRID0E1YAI" xlink:type="simple">TL</abbrev>; tail length 65.7–67.5% <abbrev xmlns:xlink="http://www.w3.org/1999/xlink" xlink:title="Total lengths" id="ABBRID0E5YAI" xlink:type="simple">TL</abbrev>; two protrusions along upper lip (rarely 1 on one side); dorsal-fin origin behind pectoral-fin tip by less than one pectoral-fin length; <abbrev xmlns:xlink="http://www.w3.org/1999/xlink" xlink:title="supraorbital pores" id="ABBRID0ECZAI" xlink:type="simple">SO</abbrev> 1 + 3; <abbrev xmlns:xlink="http://www.w3.org/1999/xlink" xlink:title="preoperculomandibular pores" id="ABBRID0EGZAI" xlink:type="simple">POM</abbrev> 4–6 (usually 5) + 2; teeth on maxilla uniserial initially, becoming biserial posteriorly; vomerine and dentary teeth biserial anteriorly, uniserial posteriorly; body bicolored; dorsal fin dark with narrow margin entirely, anal fin pale except ending; total vertebrae 195–199, <abbrev xmlns:xlink="http://www.w3.org/1999/xlink" xlink:title="Mean vertebral formula" id="ABBRID0EKZAI" xlink:type="simple">MVF</abbrev> 15-63-197 (<italic>n</italic> = 9).</p></tp:treatment-sec><tp:treatment-sec sec-type="distribution" id="SECID0EQZAI"><title>Distribution.</title><p>Southern Vietnam, Java, Indonesia, and Malay Peninsula of Malaysia. It is a shallow water species, collected adjacent to a river mouth. Collecting depth is estimated to be 5–20 m in Vietnam and Malaysia.</p></tp:treatment-sec><tp:treatment-sec sec-type="remarks" id="SECID0EVZAI"><title>Remarks.</title><p><italic><tp:taxon-name><tp:taxon-name-part taxon-name-part-type="genus" reg="Ophichthus">Ophichthus</tp:taxon-name-part><tp:taxon-name-part taxon-name-part-type="species" reg="rutidoderma">rutidoderma</tp:taxon-name-part></tp:taxon-name></italic> has been recorded only from the South China Sea and western Australia; however, there are no detailed descriptions (usually only the name in list) except the original descriptions including several synonyms and a young specimen record by <xref ref-type="bibr" rid="B35">Vo et al. (2019)</xref> from Ho Chi Minh City, southern Vietnam. In <xref ref-type="bibr" rid="B35">Vo et al. (2019)</xref>, the young Vietnamese specimen (278 mm <abbrev xmlns:xlink="http://www.w3.org/1999/xlink" xlink:title="Total lengths" id="ABBRID0EO1AI" xlink:type="simple">TL</abbrev>) was reported as the first record from Vietnam, accompanied by a detailed morphological description. Although they described the specimen as having <abbrev xmlns:xlink="http://www.w3.org/1999/xlink" xlink:title="supraorbital pores" id="ABBRID0ES1AI" xlink:type="simple">SO</abbrev> 1 + 4 and maxillary teeth arranged in a single row, the correct characteristics are <abbrev xmlns:xlink="http://www.w3.org/1999/xlink" xlink:title="supraorbital pores" id="ABBRID0EW1AI" xlink:type="simple">SO</abbrev> 1 + 3 and a maxilla with primarily one row of teeth, except at the posterior end, whereas an additional row of four teeth is present. <xref ref-type="bibr" rid="B18">McCosker (2007)</xref> noted the vertebral information of several types, but he did not mention other characters. The record from Western Australia is based on the original description of <italic><tp:taxon-name><tp:taxon-name-part taxon-name-part-type="genus" reg="Ophichthus">Ophichthus</tp:taxon-name-part><tp:taxon-name-part taxon-name-part-type="species" reg="derbyensis">derbyensis</tp:taxon-name-part></tp:taxon-name></italic> (holotype: 258 mm <abbrev xmlns:xlink="http://www.w3.org/1999/xlink" xlink:title="Total lengths" id="ABBRID0EJ2AI" xlink:type="simple">TL</abbrev>) by <xref ref-type="bibr" rid="B37">Whitley (1941)</xref>. While its <abbrev xmlns:xlink="http://www.w3.org/1999/xlink" xlink:title="vertebral formula" id="ABBRID0ER2AI" xlink:type="simple">VF</abbrev> closely matches that of <italic><tp:taxon-name><tp:taxon-name-part taxon-name-part-type="genus" reg="Ophichthus">O.</tp:taxon-name-part><tp:taxon-name-part taxon-name-part-type="species" reg="rutidoderma">rutidoderma</tp:taxon-name-part></tp:taxon-name></italic>, the locality of <italic><tp:taxon-name><tp:taxon-name-part taxon-name-part-type="genus" reg="Ophichthus">O.</tp:taxon-name-part><tp:taxon-name-part taxon-name-part-type="species" reg="derbyensis">derbyensis</tp:taxon-name-part></tp:taxon-name></italic> is significantly distant from the South China Sea. Moreover, <italic><tp:taxon-name><tp:taxon-name-part taxon-name-part-type="genus" reg="Ophichthus">O.</tp:taxon-name-part><tp:taxon-name-part taxon-name-part-type="species" reg="derbyensis">derbyensis</tp:taxon-name-part></tp:taxon-name></italic> differs in dental morphology, with a completely single row of vomerine teeth (vs 2 anteriorly and 1 posteriorly in <italic><tp:taxon-name><tp:taxon-name-part taxon-name-part-type="genus" reg="Ophichthus">O.</tp:taxon-name-part><tp:taxon-name-part taxon-name-part-type="species" reg="rutidoderma">rutidoderma</tp:taxon-name-part></tp:taxon-name></italic>), and maxillary teeth that are biserial in the anterior-middle region but uniserial posteriorly (vs uniserial anteriorly and biserial posteriorly in <italic><tp:taxon-name><tp:taxon-name-part taxon-name-part-type="genus" reg="Ophichthus">O.</tp:taxon-name-part><tp:taxon-name-part taxon-name-part-type="species" reg="rutidoderma">rutidoderma</tp:taxon-name-part></tp:taxon-name></italic>). As such, we tentatively exclude <italic><tp:taxon-name><tp:taxon-name-part taxon-name-part-type="genus" reg="Ophichthus">O.</tp:taxon-name-part><tp:taxon-name-part taxon-name-part-type="species" reg="derbyensis">derbyensis</tp:taxon-name-part></tp:taxon-name></italic> from synonymy with <italic><tp:taxon-name><tp:taxon-name-part taxon-name-part-type="genus" reg="Ophichthus">O.</tp:taxon-name-part><tp:taxon-name-part taxon-name-part-type="species" reg="rutidoderma">rutidoderma</tp:taxon-name-part></tp:taxon-name></italic>. Actually, <italic><tp:taxon-name><tp:taxon-name-part taxon-name-part-type="genus" reg="Ophichthus">O.</tp:taxon-name-part><tp:taxon-name-part taxon-name-part-type="species" reg="rutidoderma">rutidoderma</tp:taxon-name-part></tp:taxon-name></italic> appears to be a unique species restricted to the southwestern part of the South China Sea extending to the western coast of the Malay Peninsula. Future studies to determine the validity of <italic><tp:taxon-name><tp:taxon-name-part taxon-name-part-type="genus" reg="Ophichthus">O.</tp:taxon-name-part><tp:taxon-name-part taxon-name-part-type="species" reg="derbyensis">derbyensis</tp:taxon-name-part></tp:taxon-name></italic> are required.</p></tp:treatment-sec><tp:treatment-sec><!--Section generated to contain objects referenced in tp:taxon-treatment.--><table-wrap id="T1" position="float" orientation="portrait"><label>Table 1.</label><caption><p>Morphometric and meristic data of four elongate <italic><tp:taxon-name><tp:taxon-name-part taxon-name-part-type="genus" reg="Ophichthus">Ophichthus</tp:taxon-name-part></tp:taxon-name></italic> species.</p></caption><table id="TID0EUZAG" rules="all"><tbody><tr><th rowspan="2" colspan="1"/><th rowspan="1" colspan="3"><italic><tp:taxon-name><tp:taxon-name-part taxon-name-part-type="genus" reg="Ophichthus">O.</tp:taxon-name-part><tp:taxon-name-part taxon-name-part-type="species" reg="cuulongensis">cuulongensis</tp:taxon-name-part></tp:taxon-name></italic> sp. nov.</th><th rowspan="1" colspan="3"><italic><tp:taxon-name><tp:taxon-name-part taxon-name-part-type="genus" reg="Ophichthus">O.</tp:taxon-name-part><tp:taxon-name-part taxon-name-part-type="species" reg="nguyenorum">nguyenorum</tp:taxon-name-part></tp:taxon-name></italic> sp. nov.</th><th rowspan="1" colspan="2">
                      <italic>
                        <tp:taxon-name><tp:taxon-name-part taxon-name-part-type="genus" reg="Ophichthus">O.</tp:taxon-name-part><tp:taxon-name-part taxon-name-part-type="species" reg="macrochir">macrochir</tp:taxon-name-part></tp:taxon-name>
                      </italic>
                    </th><th rowspan="1" colspan="2">
                      <italic>
                        <tp:taxon-name><tp:taxon-name-part taxon-name-part-type="genus" reg="Ophichthus">O.</tp:taxon-name-part><tp:taxon-name-part taxon-name-part-type="species" reg="rutidoderma">rutidoderma</tp:taxon-name-part></tp:taxon-name>
                      </italic>
                    </th></tr><tr><th rowspan="1" colspan="1">Holotype</th><th rowspan="1" colspan="2">All types</th><th rowspan="1" colspan="1">Holotype</th><th rowspan="1" colspan="2">All types</th><th rowspan="1" colspan="2">Non-types</th><th rowspan="1" colspan="2">All types</th></tr><tr><td rowspan="1" colspan="1">Total length (mm)</td><td rowspan="1" colspan="1">904</td><td rowspan="1" colspan="1">547–998 (<italic>n</italic> = 58)</td><td rowspan="1" colspan="1"/><td rowspan="1" colspan="1">887</td><td rowspan="1" colspan="1">697–967 (<italic>n</italic> = 18)</td><td rowspan="1" colspan="1"/><td rowspan="1" colspan="1">324–823 (<italic>n</italic> = <italic>8</italic>)</td><td rowspan="1" colspan="1"/><td rowspan="1" colspan="1">415–867(<italic>n</italic> = 11)</td><td rowspan="1" colspan="1"/></tr><tr><td rowspan="1" colspan="1">
                      <bold>Proportions</bold>
                    </td><td rowspan="1" colspan="1"/><td rowspan="1" colspan="1">Mean (Range)</td><td rowspan="1" colspan="1">SD</td><td rowspan="1" colspan="1"/><td rowspan="1" colspan="1">Mean (Range)</td><td rowspan="1" colspan="1">SD</td><td rowspan="1" colspan="1">Mean (Range, n)</td><td rowspan="1" colspan="1">SD</td><td rowspan="1" colspan="1">Mean (Range, n)</td><td rowspan="1" colspan="1">SD</td></tr><tr><td rowspan="1" colspan="11">As % of <abbrev xmlns:xlink="http://www.w3.org/1999/xlink" xlink:title="Total lengths" id="ABBRID0EKMAE" xlink:type="simple">TL</abbrev></td></tr><tr><td rowspan="1" colspan="1">Head length</td><td rowspan="1" colspan="1">5.8</td><td rowspan="1" colspan="1">5.7 (5.2–6.2)</td><td rowspan="1" colspan="1">0.3</td><td rowspan="1" colspan="1">5.4</td><td rowspan="1" colspan="1">5.7 (5.4–6.2)</td><td rowspan="1" colspan="1">0.3</td><td rowspan="1" colspan="1">5.9 (5.6–6.7, 7)</td><td rowspan="1" colspan="1">0.4</td><td rowspan="1" colspan="1">6.3 (5.7–7.2, 8)</td><td rowspan="1" colspan="1">1.1</td></tr><tr><td rowspan="1" colspan="1">Preanal length</td><td rowspan="1" colspan="1">33.1</td><td rowspan="1" colspan="1">32.7 (31.3–34.6)</td><td rowspan="1" colspan="1">0.8</td><td rowspan="1" colspan="1">32.0</td><td rowspan="1" colspan="1">32.8 (31.4–33.5)</td><td rowspan="1" colspan="1">0.6</td><td rowspan="1" colspan="1">35.5 (31.0–37.4, 7)</td><td rowspan="1" colspan="1">1.6</td><td rowspan="1" colspan="1">33.1 (32.2–34.1, 8)</td><td rowspan="1" colspan="1">1.3</td></tr><tr><td rowspan="1" colspan="1">Trunk length</td><td rowspan="1" colspan="1">27.2</td><td rowspan="1" colspan="1">27.0 (25.3–28.5)</td><td rowspan="1" colspan="1">0.8</td><td rowspan="1" colspan="1">26.6</td><td rowspan="1" colspan="1">27.1 (25.9–28.0)</td><td rowspan="1" colspan="1">0.5</td><td rowspan="1" colspan="1">29.6 (25.2–31.7, 7)</td><td rowspan="1" colspan="1">1.6</td><td rowspan="1" colspan="1">26.8 (26.2–27.8, 8)</td><td rowspan="1" colspan="1">1.2</td></tr><tr><td rowspan="1" colspan="1">Tail length</td><td rowspan="1" colspan="1">66.9</td><td rowspan="1" colspan="1">67.3 (65.4–68.8)</td><td rowspan="1" colspan="1">0.8</td><td rowspan="1" colspan="1">68.0</td><td rowspan="1" colspan="1">67.2 (66.5–68.6)</td><td rowspan="1" colspan="1">0.6</td><td rowspan="1" colspan="1">64.5 (62.5–69.3, 7)</td><td rowspan="1" colspan="1">1.7</td><td rowspan="1" colspan="1">66.8 (65.7–67.5, 8)</td><td rowspan="1" colspan="1">1.2</td></tr><tr><td rowspan="1" colspan="1">Predorsal length</td><td rowspan="1" colspan="1">8.1</td><td rowspan="1" colspan="1">8.2 (7.1–9.5)</td><td rowspan="1" colspan="1">0.5</td><td rowspan="1" colspan="1">7.6</td><td rowspan="1" colspan="1">8.3 (7.6–8.7)</td><td rowspan="1" colspan="1">0.4</td><td rowspan="1" colspan="1">7.3 (6.7–7.9, 7)</td><td rowspan="1" colspan="1">0.4</td><td rowspan="1" colspan="1">8.7 (8.0–9.4, 8)</td><td rowspan="1" colspan="1">0.9</td></tr><tr><td rowspan="1" colspan="1">Body depth at gill opening</td><td rowspan="1" colspan="1">1.8</td><td rowspan="1" colspan="1">1.6 (1.5–1.8)</td><td rowspan="1" colspan="1">0.1</td><td rowspan="1" colspan="1">1.6</td><td rowspan="1" colspan="1">1.6 (1.6–1.7)</td><td rowspan="1" colspan="1">0.1</td><td rowspan="1" colspan="1">1.6 (1.5–1.8, 6)</td><td rowspan="1" colspan="1">0.1</td><td rowspan="1" colspan="1">1.9 (1.5–2.1, 8)</td><td rowspan="1" colspan="1">0.4</td></tr><tr><td rowspan="1" colspan="1">Body width at gill opening</td><td rowspan="1" colspan="1">1.4</td><td rowspan="1" colspan="1">1.5 (1.4–1.7)</td><td rowspan="1" colspan="1">0.1</td><td rowspan="1" colspan="1">1.5</td><td rowspan="1" colspan="1">1.5 (1.5–1.6)</td><td rowspan="1" colspan="1">0.0</td><td rowspan="1" colspan="1">1.4 (1.4–1.5, 3)</td><td rowspan="1" colspan="1">0.1</td><td rowspan="1" colspan="1">1.8 (1.6–2.3, 6)</td><td rowspan="1" colspan="1">0.5</td></tr><tr><td rowspan="1" colspan="1">Body depth at mid-anus</td><td rowspan="1" colspan="1">1.8</td><td rowspan="1" colspan="1">1.8 (1.6–2.0)</td><td rowspan="1" colspan="1">0.1</td><td rowspan="1" colspan="1">1.5</td><td rowspan="1" colspan="1">1.5 (1.5–1.6)</td><td rowspan="1" colspan="1">0.1</td><td rowspan="1" colspan="1">1.6 (1.3–1.8, 6)</td><td rowspan="1" colspan="1">0.2</td><td rowspan="1" colspan="1">2.2 (1.8–2.6, 8)</td><td rowspan="1" colspan="1">0.5</td></tr><tr><td rowspan="1" colspan="1">Body width at mid-anus</td><td rowspan="1" colspan="1">1.8</td><td rowspan="1" colspan="1">1.8 (1.6–2.0)</td><td rowspan="1" colspan="1">0.1</td><td rowspan="1" colspan="1">1.4</td><td rowspan="1" colspan="1">1.4 (1.4–1.5)</td><td rowspan="1" colspan="1">0.0</td><td rowspan="1" colspan="1">1.6 (1.5–1.9, 3)</td><td rowspan="1" colspan="1">0.3</td><td rowspan="1" colspan="1">2.2 (1.9–2.5, 6)</td><td rowspan="1" colspan="1">0.5</td></tr><tr><td rowspan="1" colspan="11">As % of <abbrev xmlns:xlink="http://www.w3.org/1999/xlink" xlink:title="head lengths" id="ABBRID0EEWAE" xlink:type="simple">HL</abbrev></td></tr><tr><td rowspan="1" colspan="1">Snout length</td><td rowspan="1" colspan="1">13.7</td><td rowspan="1" colspan="1">14.3 (12.9–15.3)</td><td rowspan="1" colspan="1">0.7</td><td rowspan="1" colspan="1">15.3</td><td rowspan="1" colspan="1">15.7 (14.6–16.4)</td><td rowspan="1" colspan="1">0.5</td><td rowspan="1" colspan="1">17.0 (13.8–19.8, 7)</td><td rowspan="1" colspan="1">1.7</td><td rowspan="1" colspan="1">15.0 (12.4–16.9, 8)</td><td rowspan="1" colspan="1">3.2</td></tr><tr><td rowspan="1" colspan="1">Eye diameter</td><td rowspan="1" colspan="1">6.8</td><td rowspan="1" colspan="1">6.8 (6.3–7.3)</td><td rowspan="1" colspan="1">0.3</td><td rowspan="1" colspan="1">5.9</td><td rowspan="1" colspan="1">6.2 (5.8–6.6)</td><td rowspan="1" colspan="1">0.2</td><td rowspan="1" colspan="1">7.1 (5.1–9.3, 7)</td><td rowspan="1" colspan="1">1.4</td><td rowspan="1" colspan="1">5.7 (4.0–7.1, 8)</td><td rowspan="1" colspan="1">2.2</td></tr><tr><td rowspan="1" colspan="1">Upper-jaw length</td><td rowspan="1" colspan="1">25.8</td><td rowspan="1" colspan="1">25.1 (23.3–26.4)</td><td rowspan="1" colspan="1">1.0</td><td rowspan="1" colspan="1">29.5</td><td rowspan="1" colspan="1">29.6 (28.1–31.1)</td><td rowspan="1" colspan="1">0.8</td><td rowspan="1" colspan="1">33.0 (28.1–41.9, 7)</td><td rowspan="1" colspan="1">3.4</td><td rowspan="1" colspan="1">27.4 (22.6–29.7, 8)</td><td rowspan="1" colspan="1">5.0</td></tr><tr><td rowspan="1" colspan="1">Low-jaw length</td><td rowspan="1" colspan="1">22.6</td><td rowspan="1" colspan="1">21.6 (19.0–23.1)</td><td rowspan="1" colspan="1">0.9</td><td rowspan="1" colspan="1">24.7</td><td rowspan="1" colspan="1">25.3 (24.7–26.3)</td><td rowspan="1" colspan="1">0.6</td><td rowspan="1" colspan="1">24.4 (24.2–24.9, 6)</td><td rowspan="1" colspan="1">0.9</td><td rowspan="1" colspan="1">24.2 (22.5–25.8, 2)</td><td rowspan="1" colspan="1">2.3</td></tr><tr><td rowspan="1" colspan="1">Gill-opening length</td><td rowspan="1" colspan="1">13.1</td><td rowspan="1" colspan="1">13.9 (12.5–15.9)</td><td rowspan="1" colspan="1">0.9</td><td rowspan="1" colspan="1">17.6</td><td rowspan="1" colspan="1">17.3 (16.5–18.0)</td><td rowspan="1" colspan="1">0.5</td><td rowspan="1" colspan="1">11.5 (7.4–17.4, 7)</td><td rowspan="1" colspan="1">4.6</td><td rowspan="1" colspan="1">15.1 (8.1–20.2, 8)</td><td rowspan="1" colspan="1">8.6</td></tr><tr><td rowspan="1" colspan="1">Interorbital width</td><td rowspan="1" colspan="1">12.7</td><td rowspan="1" colspan="1">13.3 (12.1–14.3)</td><td rowspan="1" colspan="1">0.6</td><td rowspan="1" colspan="1">13.00</td><td rowspan="1" colspan="1">13.2 (12.5–14.0)</td><td rowspan="1" colspan="1">0.4</td><td rowspan="1" colspan="1">13.2 (9.9–15.9, 7)</td><td rowspan="1" colspan="1">1.5</td><td rowspan="1" colspan="1">13.4 (11.8–16.1, 8)</td><td rowspan="1" colspan="1">3.1</td></tr><tr><td rowspan="1" colspan="1">Isthmus width</td><td rowspan="1" colspan="1">19.4</td><td rowspan="1" colspan="1">17.9 (15.8–19.9)</td><td rowspan="1" colspan="1">0.9</td><td rowspan="1" colspan="1">15.3</td><td rowspan="1" colspan="1">15.0 (14.1–16.0)</td><td rowspan="1" colspan="1">0.6</td><td rowspan="1" colspan="1">18.5 (16.6–20.7, 6)</td><td rowspan="1" colspan="1">1.8</td><td rowspan="1" colspan="1">16.8 (14.6–19.0, 2)</td><td rowspan="1" colspan="1">3.1</td></tr><tr><td rowspan="1" colspan="1">Pectoral-fin length</td><td rowspan="1" colspan="1">25.8</td><td rowspan="1" colspan="1">29.2 (22.9–34.1)</td><td rowspan="1" colspan="1">2.5</td><td rowspan="1" colspan="1">31.2</td><td rowspan="1" colspan="1">31.0 (28.4–33.6)</td><td rowspan="1" colspan="1">1.7</td><td rowspan="1" colspan="1">29.3 (27.0–32.9, 7)</td><td rowspan="1" colspan="1">4.6</td><td rowspan="1" colspan="1">30.3 (28.1–32.9, 7)</td><td rowspan="1" colspan="1">3.4</td></tr><tr><td rowspan="1" colspan="1">
                      <bold>Counts</bold>
                    </td><td rowspan="1" colspan="1">–</td><td rowspan="1" colspan="1"><italic>n</italic> = 46</td><td rowspan="1" colspan="1">–</td><td rowspan="1" colspan="1">–</td><td rowspan="1" colspan="1"><italic>n</italic> = 18</td><td rowspan="1" colspan="1">–</td><td rowspan="1" colspan="1"><italic>n</italic> = 3</td><td rowspan="1" colspan="1">–</td><td rowspan="1" colspan="1"><italic>n</italic> = 9</td><td rowspan="1" colspan="1">–</td></tr><tr><td rowspan="1" colspan="1">
                      <abbrev xmlns:xlink="http://www.w3.org/1999/xlink" xlink:title="pores before anal-fin origin" id="ABBRID0EOAAG" xlink:type="simple">PALL</abbrev>
                    </td><td rowspan="1" colspan="1">62</td><td rowspan="1" colspan="1">63 (62–65)</td><td rowspan="1" colspan="1">–</td><td rowspan="1" colspan="1">62</td><td rowspan="1" colspan="1">62 (61–64)</td><td rowspan="1" colspan="1">–</td><td rowspan="1" colspan="1">71 (70–73)</td><td rowspan="1" colspan="1">–</td><td rowspan="1" colspan="1">63 (59–67)</td><td rowspan="1" colspan="1">–</td></tr><tr><td rowspan="1" colspan="1">Predorsal vertebrae</td><td rowspan="1" colspan="1">15</td><td rowspan="1" colspan="1">14 (12–17)</td><td rowspan="1" colspan="1">–</td><td rowspan="1" colspan="1">15</td><td rowspan="1" colspan="1">15 (13–17)</td><td rowspan="1" colspan="1">–</td><td rowspan="1" colspan="1">11 (11–12)</td><td rowspan="1" colspan="1">–</td><td rowspan="1" colspan="1">16 (14–16)</td><td rowspan="1" colspan="1">–</td></tr><tr><td rowspan="1" colspan="1">Preanal vertebrae</td><td rowspan="1" colspan="1">63</td><td rowspan="1" colspan="1">62 (60–64)</td><td rowspan="1" colspan="1">–</td><td rowspan="1" colspan="1">63</td><td rowspan="1" colspan="1">62 (61–64)</td><td rowspan="1" colspan="1">–</td><td rowspan="1" colspan="1">70 (69–71)</td><td rowspan="1" colspan="1">–</td><td rowspan="1" colspan="1">63 (60–68)</td><td rowspan="1" colspan="1">–</td></tr><tr><td rowspan="1" colspan="1">Total vertebrae</td><td rowspan="1" colspan="1">201</td><td rowspan="1" colspan="1">202 (199–207)</td><td rowspan="1" colspan="1">–</td><td rowspan="1" colspan="1">192</td><td rowspan="1" colspan="1">192 (190–196)</td><td rowspan="1" colspan="1">–</td><td rowspan="1" colspan="1">217(214–221)</td><td rowspan="1" colspan="1">–</td><td rowspan="1" colspan="1">195 (191–199)</td><td rowspan="1" colspan="1">–</td></tr></tbody></table></table-wrap><table-wrap id="T2" position="float" orientation="portrait"><label>Table 2.</label><caption><p>Selected morphological and meristic characteristics of eight elongate <italic><tp:taxon-name><tp:taxon-name-part taxon-name-part-type="genus" reg="Ophichthus">Ophichthus</tp:taxon-name-part></tp:taxon-name></italic> species. Data source: 1. This study; 2. <xref ref-type="bibr" rid="B25">Mishra et al. 2019</xref>; 3. Kodeeswaran et al. 2023; 4. <xref ref-type="bibr" rid="B19">McCosker 2010</xref>; 5. <xref ref-type="bibr" rid="B16">Lee and Asano 1997</xref>.</p></caption><table id="TID0EMBAI" rules="all"><tbody><tr><th rowspan="1" colspan="1"/><th rowspan="1" colspan="1"><italic><tp:taxon-name><tp:taxon-name-part taxon-name-part-type="genus" reg="Ophichthus">O.</tp:taxon-name-part><tp:taxon-name-part taxon-name-part-type="species" reg="cuulongensis">cuulongensis</tp:taxon-name-part></tp:taxon-name></italic> sp. nov.</th><th rowspan="1" colspan="1"><italic><tp:taxon-name><tp:taxon-name-part taxon-name-part-type="genus" reg="Ophichthus">O.</tp:taxon-name-part><tp:taxon-name-part taxon-name-part-type="species" reg="nguyenorum">nguyenorum</tp:taxon-name-part></tp:taxon-name></italic> sp. nov.</th><th rowspan="1" colspan="1">
                      <italic>
                        <tp:taxon-name><tp:taxon-name-part taxon-name-part-type="genus" reg="Ophichthus">O.</tp:taxon-name-part><tp:taxon-name-part taxon-name-part-type="species" reg="chilkensis">chilkensis</tp:taxon-name-part></tp:taxon-name>
                      </italic>
                    </th><th rowspan="1" colspan="1">
                      <italic>
                        <tp:taxon-name><tp:taxon-name-part taxon-name-part-type="genus" reg="Ophichthus">O.</tp:taxon-name-part><tp:taxon-name-part taxon-name-part-type="species" reg="congroides">congroides</tp:taxon-name-part></tp:taxon-name>
                      </italic>
                    </th><th rowspan="1" colspan="1">
                      <italic>
                        <tp:taxon-name><tp:taxon-name-part taxon-name-part-type="genus" reg="Ophichthus">O.</tp:taxon-name-part><tp:taxon-name-part taxon-name-part-type="species" reg="macrochir">macrochir</tp:taxon-name-part></tp:taxon-name>
                      </italic>
                    </th><th rowspan="1" colspan="1">
                      <italic>
                        <tp:taxon-name><tp:taxon-name-part taxon-name-part-type="genus" reg="Ophichthus">O.</tp:taxon-name-part><tp:taxon-name-part taxon-name-part-type="species" reg="microcephalus">microcephalus</tp:taxon-name-part></tp:taxon-name>
                      </italic>
                    </th><th rowspan="1" colspan="1">
                      <italic>
                        <tp:taxon-name><tp:taxon-name-part taxon-name-part-type="genus" reg="Ophichthus">O.</tp:taxon-name-part><tp:taxon-name-part taxon-name-part-type="species" reg="rutidoderma">rutidoderma</tp:taxon-name-part></tp:taxon-name>
                      </italic>
                    </th><th rowspan="1" colspan="1">
                      <italic>
                        <tp:taxon-name><tp:taxon-name-part taxon-name-part-type="genus" reg="Ophichthus">O.</tp:taxon-name-part><tp:taxon-name-part taxon-name-part-type="species" reg="rotundus">rotundus</tp:taxon-name-part></tp:taxon-name>
                      </italic>
                    </th></tr><tr><td rowspan="1" colspan="9">
                      <bold>Proportions</bold>
                    </td></tr><tr><td rowspan="1" colspan="1"><abbrev xmlns:xlink="http://www.w3.org/1999/xlink" xlink:title="head lengths" id="ABBRID0EOUAG" xlink:type="simple">HL</abbrev> (%<abbrev xmlns:xlink="http://www.w3.org/1999/xlink" xlink:title="Total lengths" id="ABBRID0ESUAG" xlink:type="simple">TL</abbrev>)</td><td rowspan="1" colspan="1">5.2–6.2</td><td rowspan="1" colspan="1">5.4–6.2</td><td rowspan="1" colspan="1">4.9–5.5</td><td rowspan="1" colspan="1">8.3–8.4</td><td rowspan="1" colspan="1">5.6–6.7</td><td rowspan="1" colspan="1">4.8</td><td rowspan="1" colspan="1">5.7–7.2</td><td rowspan="1" colspan="1">5.4–6.9</td></tr><tr><td rowspan="1" colspan="1">Trunk (%<abbrev xmlns:xlink="http://www.w3.org/1999/xlink" xlink:title="Total lengths" id="ABBRID0ETVAG" xlink:type="simple">TL</abbrev>)</td><td rowspan="1" colspan="1">25.3–28.5</td><td rowspan="1" colspan="1">25.9–28.0</td><td rowspan="1" colspan="1">28.1–31.3</td><td rowspan="1" colspan="1">–</td><td rowspan="1" colspan="1">25.2–31.7</td><td rowspan="1" colspan="1">31.5</td><td rowspan="1" colspan="1">26.2–27.8</td><td rowspan="1" colspan="1">30.9–31.4</td></tr><tr><td rowspan="1" colspan="1">Tail (%<abbrev xmlns:xlink="http://www.w3.org/1999/xlink" xlink:title="Total lengths" id="ABBRID0EUWAG" xlink:type="simple">TL</abbrev>)</td><td rowspan="1" colspan="1">65.4–68.8</td><td rowspan="1" colspan="1">66.5–68.6</td><td rowspan="1" colspan="1">63.5–70.7</td><td rowspan="1" colspan="1">60–63</td><td rowspan="1" colspan="1">62.5–69.3</td><td rowspan="1" colspan="1">63.8</td><td rowspan="1" colspan="1">65.7–67.5</td><td rowspan="1" colspan="1">60.7–66.7</td></tr><tr><td rowspan="1" colspan="9">
                      <bold>Ratios</bold>
                    </td></tr><tr><td rowspan="1" colspan="1"><abbrev xmlns:xlink="http://www.w3.org/1999/xlink" xlink:title="Total lengths" id="ABBRID0E3XAG" xlink:type="simple">TL</abbrev>/BD</td><td rowspan="1" colspan="1">48.9–63.8</td><td rowspan="1" colspan="1">61.8–68.8</td><td rowspan="1" colspan="1">50.0–90.9</td><td rowspan="1" colspan="1">–</td><td rowspan="1" colspan="1">54.9–74.5</td><td rowspan="1" colspan="1">71.4</td><td rowspan="1" colspan="1">39.2–56.2</td><td rowspan="1" colspan="1">37.0–43.5</td></tr><tr><td rowspan="1" colspan="1">PDL/<abbrev xmlns:xlink="http://www.w3.org/1999/xlink" xlink:title="head lengths" id="ABBRID0E4YAG" xlink:type="simple">HL</abbrev></td><td rowspan="1" colspan="1">1.2–1.6</td><td rowspan="1" colspan="1">1.4–1.6</td><td rowspan="1" colspan="1">1.3–1.5</td><td rowspan="1" colspan="1">1.6–1.7</td><td rowspan="1" colspan="1">1.1–1.2</td><td rowspan="1" colspan="1">1.4</td><td rowspan="1" colspan="1">1.2–1.6</td><td rowspan="1" colspan="1">–</td></tr><tr><td rowspan="1" colspan="1">Trunk/<abbrev xmlns:xlink="http://www.w3.org/1999/xlink" xlink:title="head lengths" id="ABBRID0E4ZAG" xlink:type="simple">HL</abbrev></td><td rowspan="1" colspan="1">4.2–5.4</td><td rowspan="1" colspan="1">4.3–5.0</td><td rowspan="1" colspan="1">5.5–6.1</td><td rowspan="1" colspan="1">3.5–3.8</td><td rowspan="1" colspan="1">4.4–5.5</td><td rowspan="1" colspan="1">6.5</td><td rowspan="1" colspan="1">3.7–4.7</td><td rowspan="1" colspan="1">–</td></tr><tr><td rowspan="1" colspan="1">Trunk/PDL</td><td rowspan="1" colspan="1">2.7–3.8</td><td rowspan="1" colspan="1">3.0–3.5</td><td rowspan="1" colspan="1">4.1–4.6</td><td rowspan="1" colspan="1">2.1–2.3</td><td rowspan="1" colspan="1">3.2–4.5</td><td rowspan="1" colspan="1">4.6</td><td rowspan="1" colspan="1">2.9–3.3</td><td rowspan="1" colspan="1">–</td></tr><tr><td rowspan="1" colspan="1"><abbrev xmlns:xlink="http://www.w3.org/1999/xlink" xlink:title="head lengths" id="ABBRID0EZ2AG" xlink:type="simple">HL</abbrev>/SNL</td><td rowspan="1" colspan="1">6.5–7.8</td><td rowspan="1" colspan="1">6.1–6.8</td><td rowspan="1" colspan="1">5.4–6.1</td><td rowspan="1" colspan="1">4.9–5.1</td><td rowspan="1" colspan="1">5.1–7.3</td><td rowspan="1" colspan="1">6.9</td><td rowspan="1" colspan="1">5.9–8.0</td><td rowspan="1" colspan="1">5.8–7.2</td></tr><tr><td rowspan="1" colspan="1"><abbrev xmlns:xlink="http://www.w3.org/1999/xlink" xlink:title="head lengths" id="ABBRID0E13AG" xlink:type="simple">HL</abbrev>/UJL</td><td rowspan="1" colspan="1">3.8–4.3</td><td rowspan="1" colspan="1">3.2–3.6</td><td rowspan="1" colspan="1">3.2–3.8</td><td rowspan="1" colspan="1">2.3</td><td rowspan="1" colspan="1">2.4–3.6</td><td rowspan="1" colspan="1">4.0</td><td rowspan="1" colspan="1">3.4–4.4</td><td rowspan="1" colspan="1">–</td></tr><tr><td rowspan="1" colspan="9">
                      <bold>Meristics</bold>
                    </td></tr><tr><td rowspan="1" colspan="1">
                      <abbrev xmlns:xlink="http://www.w3.org/1999/xlink" xlink:title="supraorbital pores" id="ABBRID0EC5AG" xlink:type="simple">SO</abbrev>
                    </td><td rowspan="1" colspan="1">1 + 3</td><td rowspan="1" colspan="1">1 + 3</td><td rowspan="1" colspan="1">1 + 4</td><td rowspan="1" colspan="1">1 + 4</td><td rowspan="1" colspan="1">1 + 4</td><td rowspan="1" colspan="1">–</td><td rowspan="1" colspan="1">1 + 3</td><td rowspan="1" colspan="1">1 + 3</td></tr><tr><td rowspan="1" colspan="1">
                      <abbrev xmlns:xlink="http://www.w3.org/1999/xlink" xlink:title="preoperculomandibular pores" id="ABBRID0ED6AG" xlink:type="simple">POM</abbrev>
                    </td><td rowspan="1" colspan="1">5 (rarely 6) + 2</td><td rowspan="1" colspan="1">5 or 6 + 2</td><td rowspan="1" colspan="1">5 + 2</td><td rowspan="1" colspan="1">6 + 2</td><td rowspan="1" colspan="1">4–5 + 2</td><td rowspan="1" colspan="1">–</td><td rowspan="1" colspan="1">4–6 + 2</td><td rowspan="1" colspan="1">5 + 2</td></tr><tr><td rowspan="1" colspan="1">
                      <abbrev xmlns:xlink="http://www.w3.org/1999/xlink" xlink:title="pores before dorsal-fin origin" id="ABBRID0EEABG" xlink:type="simple">PDLL</abbrev>
                    </td><td rowspan="1" colspan="1">13–17</td><td rowspan="1" colspan="1">13–16</td><td rowspan="1" colspan="1">13–14*</td><td rowspan="1" colspan="1">–</td><td rowspan="1" colspan="1">11–14</td><td rowspan="1" colspan="1">–</td><td rowspan="1" colspan="1">14–17</td><td rowspan="1" colspan="1">–</td></tr><tr><td rowspan="1" colspan="1">
                      <abbrev xmlns:xlink="http://www.w3.org/1999/xlink" xlink:title="pores before anal-fin origin" id="ABBRID0EFBBG" xlink:type="simple">PALL</abbrev>
                    </td><td rowspan="1" colspan="1">62–65</td><td rowspan="1" colspan="1">61–64</td><td rowspan="1" colspan="1">69–71</td><td rowspan="1" colspan="1">78</td><td rowspan="1" colspan="1">69–71</td><td rowspan="1" colspan="1">–</td><td rowspan="1" colspan="1">59–64</td><td rowspan="1" colspan="1">65–66</td></tr><tr><td rowspan="1" colspan="1">Protrusion number</td><td rowspan="1" colspan="1">2 (rarely 1)</td><td rowspan="1" colspan="1">1 (rarely 2)</td><td rowspan="1" colspan="1">1</td><td rowspan="1" colspan="1">0</td><td rowspan="1" colspan="1">2</td><td rowspan="1" colspan="1">1</td><td rowspan="1" colspan="1">2 (rarely 1)</td><td rowspan="1" colspan="1">2</td></tr><tr><td rowspan="1" colspan="1"><abbrev xmlns:xlink="http://www.w3.org/1999/xlink" xlink:title="Mean vertebral formula" id="ABBRID0ECDBG" xlink:type="simple">MVF</abbrev>(<abbrev xmlns:xlink="http://www.w3.org/1999/xlink" xlink:title="vertebral formula" id="ABBRID0EGDBG" xlink:type="simple">VF</abbrev>)</td><td rowspan="1" colspan="1">14-62-202</td><td rowspan="1" colspan="1">15-62-192</td><td rowspan="1" colspan="1">11-69-210</td><td rowspan="1" colspan="1">21–76–206</td><td rowspan="1" colspan="1">11–70–217</td><td rowspan="1" colspan="1">13–72–214</td><td rowspan="1" colspan="1">15–63–197</td><td rowspan="1" colspan="1">14–64–182</td></tr><tr><td rowspan="1" colspan="1">TV</td><td rowspan="1" colspan="1">199–207</td><td rowspan="1" colspan="1">190–196</td><td rowspan="1" colspan="1">206–214</td><td rowspan="1" colspan="1">204–208</td><td rowspan="1" colspan="1">214–221</td><td rowspan="1" colspan="1">214</td><td rowspan="1" colspan="1">195–199</td><td rowspan="1" colspan="1">178–184</td></tr><tr><td rowspan="1" colspan="9">
                      <bold>Morphology</bold>
                    </td></tr><tr><td rowspan="1" colspan="1">Skin condition</td><td rowspan="1" colspan="1">wrinkled</td><td rowspan="1" colspan="1">wrinkled</td><td rowspan="1" colspan="1">wrinkled</td><td rowspan="1" colspan="1">smooth</td><td rowspan="1" colspan="1">wrinkled</td><td rowspan="1" colspan="1">–</td><td rowspan="1" colspan="1">wrinkled</td><td rowspan="1" colspan="1">smooth</td></tr><tr><td rowspan="1" colspan="1">Body coloration</td><td rowspan="1" colspan="1">brown, bicolored</td><td rowspan="1" colspan="1">dark gray</td><td rowspan="1" colspan="1">dark olive brown</td><td rowspan="1" colspan="1">dark gray</td><td rowspan="1" colspan="1">black to dark brown</td><td rowspan="1" colspan="1">–</td><td rowspan="1" colspan="1">brown, bicolored</td><td rowspan="1" colspan="1">brown</td></tr><tr><td rowspan="1" colspan="1">Data sources</td><td rowspan="1" colspan="1">1</td><td rowspan="1" colspan="1">1</td><td rowspan="1" colspan="1">2, 3*</td><td rowspan="1" colspan="1">1, 4</td><td rowspan="1" colspan="1">1</td><td rowspan="1" colspan="1">2</td><td rowspan="1" colspan="1">1</td><td rowspan="1" colspan="1">1, 5</td></tr></tbody></table></table-wrap></tp:treatment-sec><ref-list><ref id="B25"><mixed-citation xmlns:xlink="http://www.w3.org/1999/xlink" xlink:type="simple"><person-group><name name-style="western"><surname>Mishra</surname><given-names>SS</given-names></name><name name-style="western"><surname>Mohapatra</surname><given-names>A</given-names></name><name name-style="western"><surname>Ray</surname><given-names>D</given-names></name><name name-style="western"><surname>Mohanty</surname><given-names>SR</given-names></name><name name-style="western"><surname>Tudu</surname><given-names>PC</given-names></name></person-group> (<year>2019</year>) <article-title><italic><tp:taxon-name><tp:taxon-name-part taxon-name-part-type="genus">Ophichthus</tp:taxon-name-part><tp:taxon-name-part taxon-name-part-type="species">chilkensis</tp:taxon-name-part></tp:taxon-name></italic> Chaudhuri, 1916 (<tp:taxon-name><tp:taxon-name-part taxon-name-part-type="order">Anguilliformes</tp:taxon-name-part></tp:taxon-name>: <tp:taxon-name><tp:taxon-name-part taxon-name-part-type="family">Ophichthidae</tp:taxon-name-part></tp:taxon-name>) – resurrection as a valid species from India, with re-description.</article-title><source>Zootaxa</source><volume>4586</volume>: <fpage>194</fpage>–<lpage>200</lpage>. <ext-link xlink:href="10.11646/zootaxa.4586.1.13" ext-link-type="doi" xlink:type="simple">https://doi.org/10.11646/zootaxa.4586.1.13</ext-link></mixed-citation></ref><ref id="B19"><mixed-citation xmlns:xlink="http://www.w3.org/1999/xlink" xlink:type="simple"><person-group><name name-style="western"><surname>McCosker</surname><given-names>JE</given-names></name></person-group> (<year>2010</year>) <article-title>Deepwater Indo-Pacific species of the snake-eel genus <italic><tp:taxon-name><tp:taxon-name-part taxon-name-part-type="genus">Ophichthus</tp:taxon-name-part></tp:taxon-name></italic> (<tp:taxon-name><tp:taxon-name-part taxon-name-part-type="order">Anguilliformes</tp:taxon-name-part></tp:taxon-name>: <tp:taxon-name><tp:taxon-name-part taxon-name-part-type="family">Ophichthidae</tp:taxon-name-part></tp:taxon-name>), with the description of nine new species.</article-title><source>Zootaxa</source><volume>2505</volume>: <fpage>1</fpage>–<lpage>39</lpage>. <ext-link xlink:href="10.11646/zootaxa.2505.1.1" ext-link-type="doi" xlink:type="simple">https://doi.org/10.11646/zootaxa.2505.1.1</ext-link></mixed-citation></ref><ref id="B16"><mixed-citation xmlns:xlink="http://www.w3.org/1999/xlink" xlink:type="simple"><person-group><name name-style="western"><surname>Lee</surname><given-names>C-L</given-names></name><name name-style="western"><surname>Asano</surname><given-names>H</given-names></name></person-group> (<year>1997</year>) <article-title>A new ophichthid eel, <italic><tp:taxon-name><tp:taxon-name-part taxon-name-part-type="genus">Ophichthus</tp:taxon-name-part><tp:taxon-name-part taxon-name-part-type="species">rotundus</tp:taxon-name-part></tp:taxon-name></italic> (<tp:taxon-name><tp:taxon-name-part taxon-name-part-type="family">Ophichthidae</tp:taxon-name-part></tp:taxon-name>, <tp:taxon-name><tp:taxon-name-part taxon-name-part-type="order">Anguilliformes</tp:taxon-name-part></tp:taxon-name>) from Korea.</article-title><source>Korean Journal of Biological Sciences</source><volume>1</volume>: <fpage>549</fpage>–<lpage>552</lpage>.</mixed-citation></ref><ref id="B7"><mixed-citation xmlns:xlink="http://www.w3.org/1999/xlink" xlink:type="simple"><person-group><name name-style="western"><surname>Günther</surname><given-names>A</given-names></name></person-group> (<year>1870</year>) Catalogue of the fishes in the British Museum. Catalogue of the Physostomi, containing the families <tp:taxon-name><tp:taxon-name-part taxon-name-part-type="family">Gymnotidae</tp:taxon-name-part></tp:taxon-name>, <tp:taxon-name><tp:taxon-name-part taxon-name-part-type="family">Symbranchidae</tp:taxon-name-part></tp:taxon-name>, <tp:taxon-name><tp:taxon-name-part taxon-name-part-type="family">Muraenidae</tp:taxon-name-part></tp:taxon-name>, <tp:taxon-name><tp:taxon-name-part taxon-name-part-type="family">Pegasidae</tp:taxon-name-part></tp:taxon-name>, and of the <tp:taxon-name><tp:taxon-name-part taxon-name-part-type="order">Lophobranchii</tp:taxon-name-part></tp:taxon-name>, <tp:taxon-name><tp:taxon-name-part taxon-name-part-type="order">Plectognathi</tp:taxon-name-part></tp:taxon-name>, <tp:taxon-name><tp:taxon-name-part taxon-name-part-type="subclass">Dipnoi</tp:taxon-name-part></tp:taxon-name>, <tp:taxon-name><tp:taxon-name-part taxon-name-part-type="order">Ganoidei</tp:taxon-name-part></tp:taxon-name>, Chondrooterygii, <tp:taxon-name><tp:taxon-name-part taxon-name-part-type="order">Cyclostomata</tp:taxon-name-part></tp:taxon-name>, <tp:taxon-name><tp:taxon-name-part taxon-name-part-type="class">Leptocardii</tp:taxon-name-part></tp:taxon-name>, in the British Museum. British Museum of Natural History, London, xxv + 549 pp.</mixed-citation></ref><ref id="B35"><mixed-citation xmlns:xlink="http://www.w3.org/1999/xlink" xlink:type="simple"><person-group><name name-style="western"><surname>Vo</surname><given-names>QV</given-names></name><name name-style="western"><surname>Hibino</surname><given-names>Y</given-names></name><name name-style="western"><surname>Ho</surname><given-names>H-C</given-names></name></person-group> (<year>2019</year>) A new species of the snake eel genus <italic><tp:taxon-name><tp:taxon-name-part taxon-name-part-type="genus">Ophichthus</tp:taxon-name-part></tp:taxon-name></italic>, with additional records from Vietnam (<tp:taxon-name><tp:taxon-name-part taxon-name-part-type="order">Anguilliformes</tp:taxon-name-part></tp:taxon-name>: <tp:taxon-name><tp:taxon-name-part taxon-name-part-type="family">Ophichthidae</tp:taxon-name-part></tp:taxon-name>). Zoological Studies 58: 43. <ext-link xlink:href="10.6620/ZS.2019.58-43" ext-link-type="doi" xlink:type="simple">https://doi.org/10.6620/ZS.2019.58-43</ext-link></mixed-citation></ref><ref id="B18"><mixed-citation xmlns:xlink="http://www.w3.org/1999/xlink" xlink:type="simple"><person-group><name name-style="western"><surname>McCosker</surname><given-names>JE</given-names></name></person-group> (<year>2007</year>) <italic><tp:taxon-name><tp:taxon-name-part taxon-name-part-type="genus">Luthulenchelys</tp:taxon-name-part><tp:taxon-name-part taxon-name-part-type="species">heemstraorum</tp:taxon-name-part></tp:taxon-name></italic>, a new genus and species of snake eel (<tp:taxon-name><tp:taxon-name-part taxon-name-part-type="order">Anguilliformes</tp:taxon-name-part></tp:taxon-name>: <tp:taxon-name><tp:taxon-name-part taxon-name-part-type="family">Ophichthidae</tp:taxon-name-part></tp:taxon-name>) from KwaZulu-Natal, with comments on <italic><tp:taxon-name><tp:taxon-name-part taxon-name-part-type="genus">Ophichthus</tp:taxon-name-part><tp:taxon-name-part taxon-name-part-type="species">rutidoderma</tp:taxon-name-part></tp:taxon-name></italic> (Bleeker, 1853) and its synonyms. Smithiana Bulletin 7: 3–7. <ext-link xlink:href="10.1643/0045-8511(2007)7%5B783:ANDSOT%5D2.0.CO;2" ext-link-type="doi" xlink:type="simple">https://doi.org/10.1643/0045-8511(2007)7[783:ANDSOT]2.0.CO;2</ext-link></mixed-citation></ref><ref id="B37"><mixed-citation xmlns:xlink="http://www.w3.org/1999/xlink" xlink:type="simple"><person-group><name name-style="western"><surname>Whitley</surname><given-names>GP</given-names></name></person-group> (<year>1941</year>) <article-title>Ichthyological notes and illustrations.</article-title><source>Australian Zoologist</source><volume>10</volume>: <fpage>1</fpage>–<lpage>50</lpage>. [pls 1, 2]</mixed-citation></ref></ref-list></tp:taxon-treatment>
